# Supplementary material for: RNA-Seq Reveals the Expression Profiles of Long Non-Coding RNAs in Lactating Mammary Gland from Two Sheep Breeds with Divergent Milk Phenotype
Source: Animals (Basel). 2020 Sep 3;10(9):1565. doi: 10.3390/ani10091565 (PMC7552154; doi:10.3390/ani10091565)
Supplement: Supplementary file 1 [file animals-10-01565-s001.zip]

Archive with 6 entries (6 files):
- Supplementary File 1.docx
- Supplementary File 2.docx
- Supplementary File 3.docx
- Supplementary File 4 .xlsx
- Supplementary File 5.xlsx
- Supplementary File 6.docx
