# Supplementary material for: RNA-Seq Reveals the Expression Profiles of Long Non-Coding RNAs in Lactating Mammary Gland from Two Sheep Breeds with Divergent Milk Phenotype
Source: Animals (Basel). 2020 Sep 3;10(9):1565. doi: 10.3390/ani10091565 (PMC7552154; doi:10.3390/ani10091565)
Supplement: Supplementary file 1 [file animals-10-01565-s001.zip › Supplementary File 4 .xlsx]

## Sheet: GO
Supplementary File 4. The GO annotation of the target genes of differentially expressed lncRNAs in the mammary gland tissues between the STH ewes and the GAM ewes.
Catergory	GO_Term	p-value	LncRNA	The target genes annotated to the term
biological_process	GO:0061180 mammary gland epithelium development	0.043325	MSTRG.23883.3|MSTRG.99147.2|MSTRG.76074.1	CEBPB|ESR1|PTHLH
biological_process	GO:0033598 mammary gland epithelial cell proliferation	0.046788	MSTRG.23883.3|MSTRG.99147.2	CEBPB|ESR1
biological_process	GO:0060443 mammary gland morphogenesis	0.04865	MSTRG.99147.2|MSTRG.76074.1	ESR1|PTHLH
biological_process	GO:0030879 mammary gland development	0.521235	MSTRG.23883.3|MSTRG.99147.2|MSTRG.76074.1	CEBPB|ESR1|PTHLH
biological_process	GO:0060603 mammary gland duct morphogenesis	0.0582067	MSTRG.99147.2|MSTRG.76074.1	ESR1|PTHLH
biological_process	GO:0048732 gland development	0.0540131	MSTRG.23883.3|MSTRG.99147.2|MSTRG.76074.1	CEBPB|ESR1|PTHLH
biological_process	GO:0002064 epithelial cell development	0.0598344	MSTRG.99147.2|MSTRG.98304.2	ESR1|MAP7
biological_process	GO:0008406 gonad development	0.431455	MSTRG.99147.2|MSTRG.98304.2	ESR1|MAP7
biological_process	GO:0022612 gland morphogenesis	0.818501	MSTRG.99147.2|MSTRG.76074.1	ESR1|PTHLH
biological_process	GO:0032674 regulation of interleukin-5 production	0.906543	MSTRG.32020.2|MSTRG.52863.1	PDE4D|TNFRSF21
biological_process	GO:0044700 single organism signaling	0.508289	MSTRG.32020.2|MSTRG.100632.1|MSTRG.99147.2|MSTRG.52863.1|MSTRG.64038.5|MSTRG.77261.2|MSTRG.76074.1	PDE4D|PTK2|ESR1|TNFRSF21|PDGFA|TEAD4|PTHLH
biological_process	GO:0022414 reproductive process	0.684177	MSTRG.23883.3|MSTRG.99147.2|MSTRG.98304.2|MSTRG.77261.2	CEBPB|ESR1|MAP7|TEAD4
biological_process	GO:0044237 cellular metabolic process	0.268302	MSTRG.23883.3|MSTRG.100632.1|MSTRG.99147.2|MSTRG.30356.1|MSTRG.61259.1|MSTRG.67509.2|MSTRG.95989.3|MSTRG.87828.1|MSTRG.98304.2|MSTRG.41098.1|MSTRG.79806.1|MSTRG.56367.1|MSTRG.88204.2	CEBPB|PTK2|ESR1|GDPD4|MPG|FNTA|FOXN3|CAMK2D|MAP7|PTPRG|NAMPT|RNASEH2C|UBE2D3
biological_process	GO:0009607 response to biotic stimulus	0.161637	MSTRG.23883.3|MSTRG.32020.2	CEBPB|PDE4D
biological_process	GO:0001525 angiogenesis	0.196222	MSTRG.100632.1|MSTRG.64038.5	PTK2|PDGFA
biological_process	GO:0044057 regulation of system process	0.424378	MSTRG.32020.2|MSTRG.52863.1|MSTRG.87828.1	PDE4D|TNFRSF21|CAMK2D
biological_process	GO:0009790 embryo development	0.231182	MSTRG.23883.3|MSTRG.77261.2	CEBPB|TEAD4
biological_process	GO:0045667 regulation of osteoblast differentiation	0.774942	MSTRG.23883.3|MSTRG.100632.1	CEBPB|PTK2
biological_process	GO:0080090 regulation of primary metabolic process	0.306304	MSTRG.54158.3|MSTRG.23883.3|MSTRG.83385.1|MSTRG.32020.2|MSTRG.67542.1|MSTRG.100632.1|MSTRG.99147.2|MSTRG.77261.2|MSTRG.76074.1|MSTRG.67509.2|MSTRG.64052.1|MSTRG.95989.3|MSTRG.64038.5|MSTRG.79806.1|MSTRG.64052.1	RREB1|CEBPB|ENSOARG00000012799|PDE4D|SH2D4A|PTK2|ESR1|TEAD4|PTHLH|FNTA|UNCX|FOXN3|PDGFA|NAMPT|UNCX
biological_process	GO:0048870 cell motility	0.739024	MSTRG.90061.1|MSTRG.32020.2|MSTRG.42633.1|MSTRG.100632.1	ENSOARG00000025179|PDE4D|TMEM18|PTK2
biological_process	GO:0006810 transport	0.661845	MSTRG.7526.1|MSTRG.39144.3|MSTRG.71740.1|MSTRG.23714.1|MSTRG.37036.16|MSTRG.41098.1|MSTRG.41118.1|MSTRG.70334.1|MSTRG.31339.1|MSTRG.65192.1|MSTRG.9822.4	ATP11B|EXOC3L4|ENSOARG00000007679|SLC2A10|MFGE8|PTPRG|ENSOARG00000014113|SLC1A4|LCP2|SLC29A3|KCNJ15
biological_process	GO:1901575 organic substance catabolic process	0.889165	MSTRG.56367.1|MSTRG.88204.2	RNASEH2C|UBE2D3
biological_process	GO:0010557 positive regulation of macromolecule biosynthetic process	0.499691	MSTRG.23883.3|MSTRG.99147.2|MSTRG.64038.5|MSTRG.77261.2|MSTRG.79806.1	CEBPB|ESR1|PDGFA|TEAD4|NAMPT
biological_process	GO:0051172 negative regulation of nitrogen compound metabolic process	0.992811	MSTRG.54158.3|MSTRG.23883.3|MSTRG.99147.2|MSTRG.76074.1|MSTRG.95989.3	RREB1|CEBPB|ESR1|PTHLH|FOXN3
biological_process	GO:0032412 regulation of ion transmembrane transporter activity	0.470693	MSTRG.32020.2|MSTRG.87828.1	PDE4D|CAMK2D
biological_process	GO:0060548 negative regulation of cell death	0.99263	MSTRG.23883.3|MSTRG.100632.1	CEBPB|PTK2
biological_process	GO:0098662 inorganic cation transmembrane transport	0.432581	MSTRG.41118.1|MSTRG.71740.1|MSTRG.9822.4	ENSOARG00000014113|ENSOARG00000007679|KCNJ15
biological_process	GO:2000112 regulation of cellular macromolecule biosynthetic process	0.735533	MSTRG.54158.3|MSTRG.23883.3|MSTRG.83385.1|MSTRG.99147.2|MSTRG.77261.2|MSTRG.76074.1|MSTRG.64052.1|MSTRG.95989.3|MSTRG.64038.5|MSTRG.79806.1	RREB1|CEBPB|ENSOARG00000012799|ESR1|TEAD4|PTHLH|UNCX|FOXN3|PDGFA|NAMPT
biological_process	GO:0072359 circulatory system development	0.360332	MSTRG.100632.1|MSTRG.64038.5	PTK2|PDGFA
biological_process	GO:0016310 phosphorylation	0.559449	MSTRG.100632.1|MSTRG.87828.1	PTK2|CAMK2D
biological_process	GO:0002009 morphogenesis of an epithelium	0.899304	MSTRG.99147.2|MSTRG.76074.1	ESR1|PTHLH
biological_process	GO:0044707 single-multicellular organism process	0.593823	MSTRG.23883.3|MSTRG.32020.2|MSTRG.100632.1|MSTRG.99147.2|MSTRG.52863.1|MSTRG.77261.2|MSTRG.76074.1|MSTRG.64052.1|HLF|MSTRG.92008.1|MSTRG.98304.2|MSTRG.64038.5|MSTRG.79806.1|MSTRG.31339.1|MSTRG.13234.6	CEBPB|PDE4D|PTK2|ESR1|TNFRSF21|TEAD4|PTHLH|UNCX|HLF|SERINC5|MAP7|PDGFA|NAMPT|LCP2|OMG
biological_process	GO:0030001 metal ion transport	0.184389	MSTRG.71740.1|MSTRG.9822.4	ENSOARG00000007679|KCNJ15
biological_process	GO:0022408 negative regulation of cell-cell adhesion	0.090692	MSTRG.100632.1|MSTRG.52863.1	PTK2|TNFRSF21
biological_process	GO:0021953 central nervous system neuron differentiation	0.107438	MSTRG.100632.1|MSTRG.64052.1	PTK2|UNCX
biological_process	GO:0045892 negative regulation of transcription| DNA-templated	0.322899	MSTRG.54158.3|MSTRG.23883.3|MSTRG.99147.2|MSTRG.76074.1|MSTRG.95989.3	RREB1|CEBPB|ESR1|PTHLH|FOXN3
biological_process	GO:0009653 anatomical structure morphogenesis	0.308367	MSTRG.100632.1|MSTRG.99147.2|MSTRG.98304.2|MSTRG.64038.5|MSTRG.77261.2|MSTRG.76074.1|MSTRG.64052.1	PTK2|ESR1|MAP7|PDGFA|TEAD4|PTHLH|UNCX
biological_process	GO:0046483 heterocycle metabolic process	0.543485	MSTRG.23883.3|MSTRG.99147.2|MSTRG.79806.1|MSTRG.61259.1|MSTRG.56367.1|MSTRG.95989.3	CEBPB|ESR1|NAMPT|MPG|RNASEH2C|FOXN3
biological_process	GO:0006139 nucleobase-containing compound metabolic process	0.0494366	MSTRG.23883.3|MSTRG.99147.2|MSTRG.79806.1|MSTRG.61259.1|MSTRG.56367.1|MSTRG.95989.3	CEBPB|ESR1|NAMPT|MPG|RNASEH2C|FOXN3
biological_process	GO:0009889 regulation of biosynthetic process	0.907243	MSTRG.54158.3|MSTRG.23883.3|MSTRG.83385.1|MSTRG.99147.2|MSTRG.77261.2|MSTRG.76074.1|MSTRG.64052.1|MSTRG.95989.3|MSTRG.64038.5|MSTRG.79806.1	RREB1|CEBPB|ENSOARG00000012799|ESR1|TEAD4|PTHLH|UNCX|FOXN3|PDGFA|NAMPT
biological_process	GO:0044248 cellular catabolic process	0.0622516	MSTRG.56367.1|MSTRG.88204.2	RNASEH2C|UBE2D3
biological_process	GO:0010959 regulation of metal ion transport	0.796893	MSTRG.32020.2|MSTRG.87828.1	PDE4D|CAMK2D
biological_process	GO:1902680 positive regulation of RNA biosynthetic process	0.550399	MSTRG.23883.3|MSTRG.99147.2|MSTRG.77261.2|MSTRG.79806.1	CEBPB|ESR1|TEAD4|NAMPT
biological_process	GO:0061458 reproductive system development	0.991674	MSTRG.23883.3|MSTRG.99147.2|MSTRG.98304.2	CEBPB|ESR1|MAP7
biological_process	GO:0048646 anatomical structure formation involved in morphogenesis	0.672281	MSTRG.100632.1|MSTRG.64038.5|MSTRG.77261.2|MSTRG.76074.1	PTK2|PDGFA|TEAD4|PTHLH
biological_process	GO:0032409 regulation of transporter activity	0.798023	MSTRG.32020.2|MSTRG.87828.1	PDE4D|CAMK2D
biological_process	GO:0060562 epithelial tube morphogenesis	0.498849	MSTRG.99147.2|MSTRG.76074.1	ESR1|PTHLH
biological_process	GO:0032496 response to lipopolysaccharide	0.894888	MSTRG.23883.3|MSTRG.32020.2	CEBPB|PDE4D
biological_process	GO:0060284 regulation of cell development	0.676424	MSTRG.100632.1|MSTRG.52863.1|MSTRG.77261.2|MSTRG.13234.6	PTK2|TNFRSF21|TEAD4|OMG
biological_process	GO:0032101 regulation of response to external stimulus	0.144767	MSTRG.64038.5|MSTRG.13234.6	PDGFA|OMG
biological_process	GO:0002376 immune system process	0.998974	MSTRG.90061.1|MSTRG.32020.2|MSTRG.52863.1|MSTRG.53145.1|MSTRG.31339.1	ENSOARG00000025179|PDE4D|TNFRSF21|ENSOARG00000009395|LCP2
biological_process	GO:0008283 cell proliferation	0.0900725	MSTRG.23883.3|MSTRG.99147.2|MSTRG.98304.2|MSTRG.64052.1	CEBPB|ESR1|MAP7|UNCX
biological_process	GO:0010033 response to organic substance	0.140056	MSTRG.23883.3|MSTRG.32020.2|MSTRG.100632.1|MSTRG.99147.2|MSTRG.98304.2|MSTRG.52863.1	CEBPB|PDE4D|PTK2|ESR1|MAP7|TNFRSF21
biological_process	GO:0006974 cellular response to DNA damage stimulus	0.641733	MSTRG.61259.1|MSTRG.95989.3	MPG|FOXN3
biological_process	GO:0043412 macromolecule modification	0.277324	MSTRG.100632.1|MSTRG.41098.1|MSTRG.67509.2|MSTRG.88204.2|MSTRG.87828.1	PTK2|PTPRG|FNTA|UBE2D3|CAMK2D
biological_process	GO:0006955 immune response	0.831949	MSTRG.90061.1|MSTRG.52863.1|MSTRG.53145.1	ENSOARG00000025179|TNFRSF21|ENSOARG00000009395
biological_process	GO:1903034 regulation of response to wounding	0.233024	MSTRG.64038.5|MSTRG.13234.6	PDGFA|OMG
biological_process	GO:0008284 positive regulation of cell proliferation	0.63469	MSTRG.100632.1|MSTRG.99147.2|MSTRG.64038.5|MSTRG.76074.1	PTK2|ESR1|PDGFA|PTHLH
biological_process	GO:0051093 negative regulation of developmental process	0.523675	MSTRG.100632.1|MSTRG.52863.1|MSTRG.76074.1	PTK2|TNFRSF21|PTHLH
biological_process	GO:0001568 blood vessel development	0.694953	MSTRG.100632.1|MSTRG.64038.5	PTK2|PDGFA
biological_process	GO:0048666 neuron development	0.498956	MSTRG.100632.1|MSTRG.13234.6	PTK2|OMG
biological_process	GO:0048869 cellular developmental process	1	MSTRG.23883.3|MSTRG.100632.1|MSTRG.99147.2|MSTRG.52863.1|MSTRG.77261.2|MSTRG.76074.1|MSTRG.64052.1|HLF|MSTRG.98304.2|MSTRG.13234.6	CEBPB|PTK2|ESR1|TNFRSF21|TEAD4|PTHLH|UNCX|HLF|MAP7|OMG
biological_process	GO:0051253 negative regulation of RNA metabolic process	1	MSTRG.54158.3|MSTRG.23883.3|MSTRG.99147.2|MSTRG.76074.1|MSTRG.95989.3	RREB1|CEBPB|ESR1|PTHLH|FOXN3
biological_process	GO:0006796 phosphate-containing compound metabolic process	0.882435	MSTRG.100632.1|MSTRG.41098.1|MSTRG.79806.1|MSTRG.87828.1	PTK2|PTPRG|NAMPT|CAMK2D
biological_process	GO:0007165 signal transduction	0.111168	MSTRG.32020.2|MSTRG.100632.1|MSTRG.99147.2|MSTRG.52863.1|MSTRG.64038.5|MSTRG.77261.2|MSTRG.76074.1	PDE4D|PTK2|ESR1|TNFRSF21|PDGFA|TEAD4|PTHLH
biological_process	GO:0048729 tissue morphogenesis	0.622825	MSTRG.99147.2|MSTRG.76074.1	ESR1|PTHLH
biological_process	GO:0014068 positive regulation of phosphatidylinositol 3-kinase signaling	0.920088	MSTRG.100632.1|MSTRG.64038.5	PTK2|PDGFA
biological_process	GO:0051173 positive regulation of nitrogen compound metabolic process	0.630942	MSTRG.23883.3|MSTRG.99147.2|MSTRG.64038.5|MSTRG.77261.2|MSTRG.79806.1|MSTRG.76074.1	CEBPB|ESR1|PDGFA|TEAD4|NAMPT|PTHLH
biological_process	GO:0046777 protein autophosphorylation	0.667898	MSTRG.100632.1|MSTRG.87828.1	PTK2|CAMK2D
biological_process	GO:0002768 immune response-regulating cell surface receptor signaling pathway	0.898531	MSTRG.32020.2|MSTRG.52863.1	PDE4D|TNFRSF21
biological_process	GO:0045944 positive regulation of transcription from RNA polymerase II promoter	0.991673	MSTRG.23883.3|MSTRG.99147.2|MSTRG.77261.2|MSTRG.79806.1	CEBPB|ESR1|TEAD4|NAMPT
biological_process	GO:0033036 macromolecule localization	0.187856	MSTRG.7526.1|MSTRG.31339.1	ATP11B|LCP2
biological_process	GO:0006629 lipid metabolic process	0.889874	MSTRG.99147.2|MSTRG.98304.2|MSTRG.30356.1	ESR1|MAP7|GDPD4
biological_process	GO:0045937 positive regulation of phosphate metabolic process	0.389046	MSTRG.100632.1|MSTRG.64038.5|MSTRG.76074.1|MSTRG.64052.1	PTK2|PDGFA|PTHLH|UNCX
biological_process	GO:0090257 regulation of muscle system process	1	MSTRG.32020.2|MSTRG.87828.1	PDE4D|CAMK2D
biological_process	GO:0071417 cellular response to organonitrogen compound	0.895914	MSTRG.23883.3|MSTRG.32020.2|MSTRG.100632.1	CEBPB|PDE4D|PTK2
biological_process	GO:0006351 transcription| DNA-templated	0.174439	MSTRG.23883.3|MSTRG.99147.2|MSTRG.95989.3	CEBPB|ESR1|FOXN3
biological_process	GO:1902679 negative regulation of RNA biosynthetic process	0.847467	MSTRG.54158.3|MSTRG.23883.3|MSTRG.99147.2|MSTRG.76074.1|MSTRG.95989.3	RREB1|CEBPB|ESR1|PTHLH|FOXN3
biological_process	GO:0043549 regulation of kinase activity	1	MSTRG.100632.1|MSTRG.64038.5	PTK2|PDGFA
biological_process	GO:0016477 cell migration	0.81821	MSTRG.90061.1|MSTRG.32020.2|MSTRG.42633.1|MSTRG.100632.1	ENSOARG00000025179|PDE4D|TMEM18|PTK2
biological_process	GO:0040008 regulation of growth	0.821974	MSTRG.100632.1|MSTRG.13234.6	PTK2|OMG
biological_process	GO:0060255 regulation of macromolecule metabolic process	0.688898	MSTRG.54158.3|MSTRG.23883.3|MSTRG.83385.1|MSTRG.32020.2|MSTRG.67542.1|MSTRG.100632.1|MSTRG.99147.2|MSTRG.77261.2|MSTRG.76074.1|MSTRG.67509.2|MSTRG.64052.1|MSTRG.95989.3|MSTRG.64038.5|MSTRG.79806.1|MSTRG.64052.1	RREB1|CEBPB|ENSOARG00000012799|PDE4D|SH2D4A|PTK2|ESR1|TEAD4|PTHLH|FNTA|UNCX|FOXN3|PDGFA|NAMPT|UNCX
biological_process	GO:0048638 regulation of developmental growth	0.955561	MSTRG.100632.1|MSTRG.13234.6	PTK2|OMG
biological_process	GO:0051707 response to other organism	0.597896	MSTRG.23883.3|MSTRG.32020.2	CEBPB|PDE4D
biological_process	GO:0030154 cell differentiation	0.780498	MSTRG.23883.3|MSTRG.100632.1|MSTRG.99147.2|MSTRG.52863.1|MSTRG.77261.2|MSTRG.76074.1|MSTRG.64052.1|HLF|MSTRG.98304.2|MSTRG.13234.6	CEBPB|PTK2|ESR1|TNFRSF21|TEAD4|PTHLH|UNCX|HLF|MAP7|OMG
biological_process	GO:0006468 protein phosphorylation	0.761171	MSTRG.100632.1|MSTRG.87828.1	PTK2|CAMK2D
biological_process	GO:2000027 regulation of organ morphogenesis	0.829232	MSTRG.99147.2|MSTRG.64038.5	ESR1|PDGFA
biological_process	GO:0043066 negative regulation of apoptotic process	0.448809	MSTRG.23883.3|MSTRG.100632.1	CEBPB|PTK2
biological_process	GO:0051961 negative regulation of nervous system development	0.470085	MSTRG.100632.1|MSTRG.52863.1	PTK2|TNFRSF21
biological_process	GO:0023056 positive regulation of signaling	0.0451825	MSTRG.100632.1|MSTRG.99147.2|MSTRG.64038.5|MSTRG.64052.1	PTK2|ESR1|PDGFA|UNCX
biological_process	GO:0002757 immune response-activating signal transduction	0.549985	MSTRG.32020.2|MSTRG.52863.1	PDE4D|TNFRSF21
biological_process	GO:0010647 positive regulation of cell communication	0.452556	MSTRG.100632.1|MSTRG.99147.2|MSTRG.64038.5|MSTRG.64052.1	PTK2|ESR1|PDGFA|UNCX
biological_process	GO:0045137 development of primary sexual characteristics	0.30945	MSTRG.99147.2|MSTRG.98304.2	ESR1|MAP7
biological_process	GO:0045595 regulation of cell differentiation	0.190169	MSTRG.23883.3|MSTRG.100632.1|MSTRG.52863.1|MSTRG.77261.2|MSTRG.76074.1|MSTRG.64052.1|MSTRG.13234.6	CEBPB|PTK2|TNFRSF21|TEAD4|PTHLH|UNCX|OMG
biological_process	GO:0010629 negative regulation of gene expression	1	MSTRG.54158.3|MSTRG.23883.3|MSTRG.99147.2|MSTRG.76074.1|MSTRG.95989.3	RREB1|CEBPB|ESR1|PTHLH|FOXN3
biological_process	GO:0001934 positive regulation of protein phosphorylation	0.285209	MSTRG.100632.1|MSTRG.64038.5|MSTRG.64052.1	PTK2|PDGFA|UNCX
biological_process	GO:0044249 cellular biosynthetic process	0.466547	MSTRG.23883.3|MSTRG.99147.2|MSTRG.79806.1|MSTRG.95989.3	CEBPB|ESR1|NAMPT|FOXN3
biological_process	GO:0043933 macromolecular complex subunit organization	0.822378	MSTRG.100632.1|MSTRG.87828.1	PTK2|CAMK2D
biological_process	GO:0043085 positive regulation of catalytic activity	0.777212	MSTRG.100632.1|MSTRG.99147.2|MSTRG.64038.5|MSTRG.67509.2	PTK2|ESR1|PDGFA|FNTA
biological_process	GO:0018193 peptidyl-amino acid modification	1	MSTRG.100632.1|MSTRG.87828.1	PTK2|CAMK2D
biological_process	GO:1901701 cellular response to oxygen-containing compound	0.734628	MSTRG.23883.3|MSTRG.32020.2|MSTRG.100632.1	CEBPB|PDE4D|PTK2
biological_process	GO:0034645 cellular macromolecule biosynthetic process	0.820486	MSTRG.23883.3|MSTRG.99147.2|MSTRG.95989.3	CEBPB|ESR1|FOXN3
biological_process	GO:0044271 cellular nitrogen compound biosynthetic process	0.880366	MSTRG.23883.3|MSTRG.99147.2|MSTRG.79806.1|MSTRG.95989.3	CEBPB|ESR1|NAMPT|FOXN3
biological_process	GO:0034765 regulation of ion transmembrane transport	0.677219	MSTRG.32020.2|MSTRG.87828.1|MSTRG.9822.4	PDE4D|CAMK2D|KCNJ15
biological_process	GO:0071495 cellular response to endogenous stimulus	0.975408	MSTRG.23883.3|MSTRG.32020.2|MSTRG.100632.1|MSTRG.99147.2	CEBPB|PDE4D|PTK2|ESR1
biological_process	GO:0002684 positive regulation of immune system process	0.865585	MSTRG.32020.2|MSTRG.52863.1|MSTRG.53145.1	PDE4D|TNFRSF21|ENSOARG00000009395
biological_process	GO:0010563 negative regulation of phosphorus metabolic process	0.893302	MSTRG.32020.2|MSTRG.67542.1|MSTRG.64038.5	PDE4D|SH2D4A|PDGFA
biological_process	GO:0001817 regulation of cytokine production	0.643096	MSTRG.23883.3|MSTRG.32020.2|MSTRG.52863.1	CEBPB|PDE4D|TNFRSF21
biological_process	GO:0031327 negative regulation of cellular biosynthetic process	0.188968	MSTRG.54158.3|MSTRG.23883.3|MSTRG.99147.2|MSTRG.64038.5|MSTRG.76074.1|MSTRG.95989.3	RREB1|CEBPB|ESR1|PDGFA|PTHLH|FOXN3
biological_process	GO:0071840 cellular component organization or biogenesis	0.588971	MSTRG.7526.1|MSTRG.100632.1|MSTRG.87828.1|MSTRG.344.2|MSTRG.98304.2|MSTRG.37036.16|MSTRG.64038.5|MSTRG.13234.6	ATP11B|PTK2|CAMK2D|ENSOARG00000019151|MAP7|MFGE8|PDGFA|OMG
biological_process	GO:0030335 positive regulation of cell migration	0.830896	MSTRG.100632.1|MSTRG.64038.5	PTK2|PDGFA
biological_process	GO:0032270 positive regulation of cellular protein metabolic process	0.331152	MSTRG.100632.1|MSTRG.64038.5|MSTRG.67509.2|MSTRG.64052.1	PTK2|PDGFA|FNTA|UNCX
biological_process	GO:0051896 regulation of protein kinase B signaling	0.207366	MSTRG.100632.1|MSTRG.64038.5	PTK2|PDGFA
biological_process	GO:0097659 nucleic acid-templated transcription	0.0120787	MSTRG.23883.3|MSTRG.99147.2|MSTRG.95989.3	CEBPB|ESR1|FOXN3
biological_process	GO:0022610 biological adhesion	0.373252	MSTRG.37036.16|MSTRG.27098.4	MFGE8|BCAM
biological_process	GO:0007155 cell adhesion	0.853061	MSTRG.37036.16|MSTRG.27098.4	MFGE8|BCAM
biological_process	GO:0009719 response to endogenous stimulus	0.955244	MSTRG.23883.3|MSTRG.32020.2|MSTRG.100632.1|MSTRG.99147.2	CEBPB|PDE4D|PTK2|ESR1
biological_process	GO:0010562 positive regulation of phosphorus metabolic process	0.331804	MSTRG.100632.1|MSTRG.64038.5|MSTRG.76074.1|MSTRG.64052.1	PTK2|PDGFA|PTHLH|UNCX
biological_process	GO:0043170 macromolecule metabolic process	0.284029	MSTRG.23883.3|MSTRG.100632.1|MSTRG.99147.2|MSTRG.76074.1|MSTRG.61259.1|MSTRG.67509.2|MSTRG.95989.3|MSTRG.87828.1|MSTRG.41098.1|TRYPTASE-1|MSTRG.56367.1|MSTRG.88204.2	CEBPB|PTK2|ESR1|PTHLH|MPG|FNTA|FOXN3|CAMK2D|PTPRG|TRYPTASE-1|RNASEH2C|UBE2D3
biological_process	GO:0051347 positive regulation of transferase activity	0.29476	MSTRG.100632.1|MSTRG.64038.5	PTK2|PDGFA
biological_process	GO:0010558 negative regulation of macromolecule biosynthetic process	0.713513	MSTRG.54158.3|MSTRG.23883.3|MSTRG.99147.2|MSTRG.76074.1|MSTRG.95989.3	RREB1|CEBPB|ESR1|PTHLH|FOXN3
biological_process	GO:0044765 single-organism transport	0.591598	MSTRG.7526.1|MSTRG.39144.3|MSTRG.71740.1|MSTRG.23714.1|MSTRG.37036.16|MSTRG.41118.1|MSTRG.70334.1|MSTRG.31339.1|MSTRG.65192.1|MSTRG.9822.4	ATP11B|EXOC3L4|ENSOARG00000007679|SLC2A10|MFGE8|ENSOARG00000014113|SLC1A4|LCP2|SLC29A3|KCNJ15
biological_process	GO:0046903 secretion	0.723746	MSTRG.39144.3|MSTRG.31339.1	EXOC3L4|LCP2
biological_process	GO:0014070 response to organic cyclic compound	0.450272	MSTRG.32020.2|MSTRG.99147.2	PDE4D|ESR1
biological_process	GO:0003006 developmental process involved in reproduction	0.24159	MSTRG.23883.3|MSTRG.99147.2|MSTRG.98304.2	CEBPB|ESR1|MAP7
biological_process	GO:0018130 heterocycle biosynthetic process	0.653963	MSTRG.23883.3|MSTRG.99147.2|MSTRG.79806.1|MSTRG.95989.3	CEBPB|ESR1|NAMPT|FOXN3
biological_process	GO:0045893 positive regulation of transcription| DNA-templated	0.817544	MSTRG.23883.3|MSTRG.99147.2|MSTRG.77261.2|MSTRG.79806.1	CEBPB|ESR1|TEAD4|NAMPT
biological_process	GO:0043269 regulation of ion transport	0.31171	MSTRG.32020.2|MSTRG.87828.1|MSTRG.9822.4	PDE4D|CAMK2D|KCNJ15
biological_process	GO:0007169 transmembrane receptor protein tyrosine kinase signaling pathway	0.178395	MSTRG.100632.1|MSTRG.64038.5	PTK2|PDGFA
biological_process	GO:0051272 positive regulation of cellular component movement	0.444825	MSTRG.100632.1|MSTRG.64038.5	PTK2|PDGFA
biological_process	GO:0034762 regulation of transmembrane transport	0.910475	MSTRG.32020.2|MSTRG.87828.1|MSTRG.9822.4	PDE4D|CAMK2D|KCNJ15
biological_process	GO:1903506 regulation of nucleic acid-templated transcription	0.946157	MSTRG.54158.3|MSTRG.23883.3|MSTRG.83385.1|MSTRG.99147.2|MSTRG.77261.2|MSTRG.79806.1|MSTRG.76074.1|MSTRG.64052.1|MSTRG.95989.3	RREB1|CEBPB|ENSOARG00000012799|ESR1|TEAD4|NAMPT|PTHLH|UNCX|FOXN3
biological_process	GO:0048513 animal organ development	0.733595	MSTRG.23883.3|MSTRG.99147.2|MSTRG.98304.2|MSTRG.64038.5|MSTRG.76074.1|MSTRG.64052.1|HLF	CEBPB|ESR1|MAP7|PDGFA|PTHLH|UNCX|HLF
biological_process	GO:0051336 regulation of hydrolase activity	0.993728	MSTRG.67542.1|MSTRG.67509.2	SH2D4A|FNTA
biological_process	GO:0001701 in utero embryonic development	0.484205	MSTRG.23883.3|MSTRG.77261.2	CEBPB|TEAD4
biological_process	GO:0044710 single-organism metabolic process	0.918568	MSTRG.99147.2|MSTRG.98304.2|MSTRG.30356.1|MSTRG.79806.1|MSTRG.61259.1	ESR1|MAP7|GDPD4|NAMPT|MPG
biological_process	GO:0032269 negative regulation of cellular protein metabolic process	0.678899	MSTRG.32020.2|MSTRG.67542.1	PDE4D|SH2D4A
biological_process	GO:0051090 regulation of sequence-specific DNA binding transcription factor activity	0.787655	MSTRG.99147.2|MSTRG.76074.1	ESR1|PTHLH
biological_process	GO:0006464 cellular protein modification process	0.539784	MSTRG.100632.1|MSTRG.41098.1|MSTRG.67509.2|MSTRG.88204.2|MSTRG.87828.1	PTK2|PTPRG|FNTA|UBE2D3|CAMK2D
biological_process	GO:0050794 regulation of cellular process	0.703325	MSTRG.23883.3|MSTRG.83385.1|MSTRG.100632.1|MSTRG.99147.2|MSTRG.52863.1|MSTRG.77261.2|MSTRG.76074.1|MSTRG.95989.3|MSTRG.344.2|MSTRG.37036.16|MSTRG.9822.4|MSTRG.13234.6|MSTRG.54158.3|MSTRG.67542.1|MSTRG.32020.2|MSTRG.67509.2|MSTRG.64052.1|MSTRG.87828.1|MSTRG.41098.1|MSTRG.64038.5|MSTRG.79806.1|MSTRG.64052.1	CEBPB|ENSOARG00000012799|PTK2|ESR1|TNFRSF21|TEAD4|PTHLH|FOXN3|ENSOARG00000019151|MFGE8|KCNJ15|OMG|RREB1|SH2D4A|PDE4D|FNTA|UNCX|CAMK2D|PTPRG|PDGFA|NAMPT|UNCX
biological_process	GO:0007162 negative regulation of cell adhesion	0.0802646	MSTRG.100632.1|MSTRG.52863.1	PTK2|TNFRSF21
biological_process	GO:0042127 regulation of cell proliferation	0.991673	MSTRG.100632.1|MSTRG.99147.2|MSTRG.52863.1|MSTRG.64038.5|MSTRG.76074.1	PTK2|ESR1|TNFRSF21|PDGFA|PTHLH
biological_process	GO:0031399 regulation of protein modification process	0.413269	MSTRG.32020.2|MSTRG.67542.1|MSTRG.100632.1|MSTRG.64038.5|MSTRG.67509.2|MSTRG.64052.1	PDE4D|SH2D4A|PTK2|PDGFA|FNTA|UNCX
biological_process	GO:0044267 cellular protein metabolic process	0.270266	MSTRG.100632.1|MSTRG.41098.1|MSTRG.67509.2|MSTRG.88204.2|MSTRG.87828.1	PTK2|PTPRG|FNTA|UBE2D3|CAMK2D
biological_process	GO:0043067 regulation of programmed cell death	0.656163	MSTRG.23883.3|MSTRG.100632.1|MSTRG.99147.2	CEBPB|PTK2|ESR1
biological_process	GO:2000147 positive regulation of cell motility	1	MSTRG.100632.1|MSTRG.64038.5	PTK2|PDGFA
biological_process	GO:0051239 regulation of multicellular organismal process	0.567234	MSTRG.23883.3|MSTRG.32020.2|MSTRG.100632.1|MSTRG.99147.2|MSTRG.52863.1|MSTRG.77261.2|MSTRG.76074.1|MSTRG.87828.1|MSTRG.41098.1|MSTRG.64038.5|MSTRG.13234.6	CEBPB|PDE4D|PTK2|ESR1|TNFRSF21|TEAD4|PTHLH|CAMK2D|PTPRG|PDGFA|OMG
biological_process	GO:0060249 anatomical structure homeostasis	0.827254	MSTRG.75667.2|MSTRG.76074.1	LARGE|PTHLH
biological_process	GO:0050866 negative regulation of cell activation	0.782979	MSTRG.52863.1|MSTRG.64038.5	TNFRSF21|PDGFA
biological_process	GO:0014066 regulation of phosphatidylinositol 3-kinase signaling	0.822378	MSTRG.100632.1|MSTRG.64038.5	PTK2|PDGFA
biological_process	GO:1902578 single-organism localization	0.787965	MSTRG.7526.1|MSTRG.39144.3|MSTRG.71740.1|MSTRG.23714.1|MSTRG.37036.16|MSTRG.41118.1|MSTRG.70334.1|MSTRG.31339.1|MSTRG.65192.1|MSTRG.9822.4	ATP11B|EXOC3L4|ENSOARG00000007679|SLC2A10|MFGE8|ENSOARG00000014113|SLC1A4|LCP2|SLC29A3|KCNJ15
biological_process	GO:0010628 positive regulation of gene expression	0.634932	MSTRG.23883.3|MSTRG.99147.2|MSTRG.77261.2|MSTRG.79806.1	CEBPB|ESR1|TEAD4|NAMPT
biological_process	GO:0051338 regulation of transferase activity	0.0507295	MSTRG.100632.1|MSTRG.64038.5	PTK2|PDGFA
biological_process	GO:0051171 regulation of nitrogen compound metabolic process	0.051534	MSTRG.54158.3|MSTRG.23883.3|MSTRG.83385.1|MSTRG.99147.2|MSTRG.77261.2|MSTRG.76074.1|MSTRG.64052.1|MSTRG.95989.3|MSTRG.64038.5|MSTRG.79806.1	RREB1|CEBPB|ENSOARG00000012799|ESR1|TEAD4|PTHLH|UNCX|FOXN3|PDGFA|NAMPT
biological_process	GO:0007548 sex differentiation	0.817461	MSTRG.99147.2|MSTRG.98304.2	ESR1|MAP7
biological_process	GO:0007275 multicellular organism development	0.991674	MSTRG.23883.3|MSTRG.100632.1|MSTRG.99147.2|MSTRG.52863.1|MSTRG.77261.2|MSTRG.76074.1|MSTRG.64052.1|HLF|MSTRG.92008.1|MSTRG.98304.2|MSTRG.64038.5|MSTRG.13234.6	CEBPB|PTK2|ESR1|TNFRSF21|TEAD4|PTHLH|UNCX|HLF|SERINC5|MAP7|PDGFA|OMG
biological_process	GO:0009617 response to bacterium	0.190625	MSTRG.23883.3|MSTRG.32020.2	CEBPB|PDE4D
biological_process	GO:0051254 positive regulation of RNA metabolic process	0.659649	MSTRG.23883.3|MSTRG.99147.2|MSTRG.77261.2|MSTRG.79806.1	CEBPB|ESR1|TEAD4|NAMPT
biological_process	GO:0034654 nucleobase-containing compound biosynthetic process	0.713265	MSTRG.23883.3|MSTRG.99147.2|MSTRG.79806.1|MSTRG.95989.3	CEBPB|ESR1|NAMPT|FOXN3
biological_process	GO:0060560 developmental growth involved in morphogenesis	0.282534	MSTRG.99147.2|MSTRG.76074.1	ESR1|PTHLH
biological_process	GO:0030155 regulation of cell adhesion	0.998445	MSTRG.100632.1|MSTRG.52863.1	PTK2|TNFRSF21
biological_process	GO:0050770 regulation of axonogenesis	0.464694	MSTRG.100632.1|MSTRG.13234.6	PTK2|OMG
biological_process	GO:0006793 phosphorus metabolic process	0.700394	MSTRG.100632.1|MSTRG.41098.1|MSTRG.79806.1|MSTRG.87828.1	PTK2|PTPRG|NAMPT|CAMK2D
biological_process	GO:0061024 membrane organization	0.412448	MSTRG.7526.1|MSTRG.37036.16	ATP11B|MFGE8
biological_process	GO:0006928 movement of cell or subcellular component	0.117108	MSTRG.90061.1|MSTRG.32020.2|MSTRG.42633.1|MSTRG.100632.1	ENSOARG00000025179|PDE4D|TMEM18|PTK2
biological_process	GO:0046546 development of primary male sexual characteristics	0.708899	MSTRG.99147.2|MSTRG.98304.2	ESR1|MAP7
biological_process	GO:0051179 localization	0.962408	MSTRG.90061.1|MSTRG.7526.1|MSTRG.32020.2|MSTRG.42633.1|MSTRG.100632.1|MSTRG.39144.3|MSTRG.71740.1|MSTRG.23714.1|MSTRG.41098.1|MSTRG.37036.16|MSTRG.41118.1|MSTRG.70334.1|MSTRG.31339.1|MSTRG.9822.4|MSTRG.65192.1	ENSOARG00000025179|ATP11B|PDE4D|TMEM18|PTK2|EXOC3L4|ENSOARG00000007679|SLC2A10|PTPRG|MFGE8|ENSOARG00000014113|SLC1A4|LCP2|KCNJ15|SLC29A3
biological_process	GO:0031328 positive regulation of cellular biosynthetic process	0.991674	MSTRG.23883.3|MSTRG.99147.2|MSTRG.64038.5|MSTRG.77261.2|MSTRG.79806.1|MSTRG.76074.1	CEBPB|ESR1|PDGFA|TEAD4|NAMPT|PTHLH
biological_process	GO:0050793 regulation of developmental process	0.820963	MSTRG.23883.3|MSTRG.100632.1|MSTRG.99147.2|MSTRG.52863.1|MSTRG.77261.2|MSTRG.76074.1|MSTRG.64052.1|MSTRG.64038.5|MSTRG.13234.6	CEBPB|PTK2|ESR1|TNFRSF21|TEAD4|PTHLH|UNCX|PDGFA|OMG
biological_process	GO:0015672 monovalent inorganic cation transport	0.407265	MSTRG.41118.1|MSTRG.71740.1|MSTRG.9822.4	ENSOARG00000014113|ENSOARG00000007679|KCNJ15
biological_process	GO:0001101 response to acid chemical	0.808935	MSTRG.23883.3|MSTRG.98304.2	CEBPB|MAP7
biological_process	GO:1902533 positive regulation of intracellular signal transduction	0.102936	MSTRG.100632.1|MSTRG.64038.5	PTK2|PDGFA
biological_process	GO:0022008 neurogenesis	0.593579	MSTRG.23883.3|MSTRG.100632.1|MSTRG.52863.1|MSTRG.64052.1|MSTRG.13234.6	CEBPB|PTK2|TNFRSF21|UNCX|OMG
biological_process	GO:0010646 regulation of cell communication	0.349802	MSTRG.32020.2|MSTRG.100632.1|MSTRG.99147.2|MSTRG.64038.5|MSTRG.67509.2|MSTRG.64052.1	PDE4D|PTK2|ESR1|PDGFA|FNTA|UNCX
biological_process	GO:0007154 cell communication	0.39883	MSTRG.32020.2|MSTRG.100632.1|MSTRG.99147.2|MSTRG.52863.1|MSTRG.64038.5|MSTRG.77261.2|MSTRG.76074.1|MSTRG.71740.1	PDE4D|PTK2|ESR1|TNFRSF21|PDGFA|TEAD4|PTHLH|ENSOARG00000007679
biological_process	GO:0022607 cellular component assembly	0.522159	MSTRG.100632.1|MSTRG.64038.5|MSTRG.87828.1	PTK2|PDGFA|CAMK2D
biological_process	GO:0045596 negative regulation of cell differentiation	0.860756	MSTRG.100632.1|MSTRG.76074.1	PTK2|PTHLH
biological_process	GO:1903507 negative regulation of nucleic acid-templated transcription	0.811704	MSTRG.54158.3|MSTRG.23883.3|MSTRG.99147.2|MSTRG.76074.1|MSTRG.95989.3	RREB1|CEBPB|ESR1|PTHLH|FOXN3
biological_process	GO:0010468 regulation of gene expression	0.0824424	MSTRG.54158.3|MSTRG.23883.3|MSTRG.83385.1|MSTRG.99147.2|MSTRG.77261.2|MSTRG.79806.1|MSTRG.76074.1|MSTRG.64052.1|MSTRG.95989.3	RREB1|CEBPB|ENSOARG00000012799|ESR1|TEAD4|NAMPT|PTHLH|UNCX|FOXN3
biological_process	GO:0060429 epithelium development	0.991673	MSTRG.23883.3|MSTRG.99147.2|MSTRG.98304.2|MSTRG.64038.5|MSTRG.76074.1	CEBPB|ESR1|MAP7|PDGFA|PTHLH
biological_process	GO:0035295 tube development	1	MSTRG.99147.2|MSTRG.64038.5|MSTRG.76074.1	ESR1|PDGFA|PTHLH
biological_process	GO:0098655 cation transmembrane transport	0.281788	MSTRG.41118.1|MSTRG.70334.1|MSTRG.71740.1|MSTRG.9822.4	ENSOARG00000014113|SLC1A4|ENSOARG00000007679|KCNJ15
biological_process	GO:0048522 positive regulation of cellular process	0.773988	MSTRG.23883.3|MSTRG.100632.1|MSTRG.99147.2|MSTRG.77261.2|MSTRG.76074.1|MSTRG.67509.2|MSTRG.37036.16|MSTRG.64038.5|MSTRG.79806.1|MSTRG.64052.1	CEBPB|PTK2|ESR1|TEAD4|PTHLH|FNTA|MFGE8|PDGFA|NAMPT|UNCX
biological_process	GO:0032268 regulation of cellular protein metabolic process	0.471765	MSTRG.32020.2|MSTRG.67542.1|MSTRG.100632.1|MSTRG.64038.5|MSTRG.67509.2|MSTRG.64052.1	PDE4D|SH2D4A|PTK2|PDGFA|FNTA|UNCX
biological_process	GO:0050865 regulation of cell activation	0.293963	MSTRG.52863.1|MSTRG.64038.5	TNFRSF21|PDGFA
biological_process	GO:0030030 cell projection organization	0.512476	MSTRG.100632.1|MSTRG.64038.5|MSTRG.13234.6	PTK2|PDGFA|OMG
biological_process	GO:0019220 regulation of phosphate metabolic process	0.508863	MSTRG.32020.2|MSTRG.67542.1|MSTRG.100632.1|MSTRG.64038.5|MSTRG.76074.1|MSTRG.64052.1	PDE4D|SH2D4A|PTK2|PDGFA|PTHLH|UNCX
biological_process	GO:0040011 locomotion	0.165292	MSTRG.90061.1|MSTRG.32020.2|MSTRG.42633.1|MSTRG.100632.1|MSTRG.64038.5	ENSOARG00000025179|PDE4D|TMEM18|PTK2|PDGFA
biological_process	GO:0001501 skeletal system development	0.647891	MSTRG.76074.1|MSTRG.64052.1	PTHLH|UNCX
biological_process	GO:0045859 regulation of protein kinase activity	0.510974	MSTRG.100632.1|MSTRG.64038.5	PTK2|PDGFA
biological_process	GO:0006725 cellular aromatic compound metabolic process	0.319906	MSTRG.23883.3|MSTRG.99147.2|MSTRG.79806.1|MSTRG.61259.1|MSTRG.56367.1|MSTRG.95989.3	CEBPB|ESR1|NAMPT|MPG|RNASEH2C|FOXN3
biological_process	GO:0008366 axon ensheathment	0.323053	MSTRG.92008.1|MSTRG.52863.1	SERINC5|TNFRSF21
biological_process	GO:0019219 regulation of nucleobase-containing compound metabolic process	0.499466	MSTRG.54158.3|MSTRG.23883.3|MSTRG.83385.1|MSTRG.99147.2|MSTRG.77261.2|MSTRG.76074.1|MSTRG.64052.1|MSTRG.95989.3|MSTRG.64038.5|MSTRG.79806.1	RREB1|CEBPB|ENSOARG00000012799|ESR1|TEAD4|PTHLH|UNCX|FOXN3|PDGFA|NAMPT
biological_process	GO:0044087 regulation of cellular component biogenesis	0.989796	MSTRG.344.2|MSTRG.100632.1	ENSOARG00000019151|PTK2
biological_process	GO:0043207 response to external biotic stimulus	0.805483	MSTRG.23883.3|MSTRG.32020.2	CEBPB|PDE4D
biological_process	GO:0070201 regulation of establishment of protein localization	0.0192881	MSTRG.52863.1|MSTRG.64052.1	TNFRSF21|UNCX
biological_process	GO:0048468 cell development	0.935476	MSTRG.100632.1|MSTRG.99147.2|MSTRG.98304.2|MSTRG.76074.1|MSTRG.13234.6	PTK2|ESR1|MAP7|PTHLH|OMG
biological_process	GO:0006812 cation transport	0.0750301	MSTRG.7526.1|MSTRG.41118.1|MSTRG.70334.1|MSTRG.71740.1|MSTRG.9822.4	ATP11B|ENSOARG00000014113|SLC1A4|ENSOARG00000007679|KCNJ15
biological_process	GO:0051897 positive regulation of protein kinase B signaling	0.863393	MSTRG.100632.1|MSTRG.64038.5	PTK2|PDGFA
biological_process	GO:0006357 regulation of transcription from RNA polymerase II promoter	0.640271	MSTRG.23883.3|MSTRG.99147.2|MSTRG.77261.2|MSTRG.79806.1	CEBPB|ESR1|TEAD4|NAMPT
biological_process	GO:0045860 positive regulation of protein kinase activity	0.892035	MSTRG.100632.1|MSTRG.64038.5	PTK2|PDGFA
biological_process	GO:0051252 regulation of RNA metabolic process	0.648063	MSTRG.54158.3|MSTRG.23883.3|MSTRG.83385.1|MSTRG.99147.2|MSTRG.77261.2|MSTRG.79806.1|MSTRG.76074.1|MSTRG.64052.1|MSTRG.95989.3	RREB1|CEBPB|ENSOARG00000012799|ESR1|TEAD4|NAMPT|PTHLH|UNCX|FOXN3
biological_process	GO:0048518 positive regulation of biological process	0.259701	MSTRG.23883.3|MSTRG.32020.2|MSTRG.100632.1|MSTRG.99147.2|MSTRG.52863.1|MSTRG.77261.2|MSTRG.53145.1|MSTRG.76074.1|MSTRG.67509.2|MSTRG.87828.1|MSTRG.37036.16|MSTRG.64038.5|MSTRG.79806.1|MSTRG.64052.1	CEBPB|PDE4D|PTK2|ESR1|TNFRSF21|TEAD4|ENSOARG00000009395|PTHLH|FNTA|CAMK2D|MFGE8|PDGFA|NAMPT|UNCX
biological_process	GO:0006820 anion transport	0.873676	MSTRG.7526.1|MSTRG.70334.1	ATP11B|SLC1A4
biological_process	GO:0090066 regulation of anatomical structure size	0.652438	MSTRG.344.2|MSTRG.13234.6	ENSOARG00000019151|OMG
biological_process	GO:0045935 positive regulation of nucleobase-containing compound metabolic process	0.992193	MSTRG.23883.3|MSTRG.99147.2|MSTRG.64038.5|MSTRG.77261.2|MSTRG.79806.1|MSTRG.76074.1	CEBPB|ESR1|PDGFA|TEAD4|NAMPT|PTHLH
biological_process	GO:0051128 regulation of cellular component organization	0.491576	MSTRG.344.2|MSTRG.100632.1|MSTRG.37036.16|MSTRG.13234.6	ENSOARG00000019151|PTK2|MFGE8|OMG
biological_process	GO:0009967 positive regulation of signal transduction	0.257231	MSTRG.100632.1|MSTRG.99147.2|MSTRG.64038.5|MSTRG.64052.1	PTK2|ESR1|PDGFA|UNCX
biological_process	GO:0022604 regulation of cell morphogenesis	0.780085	MSTRG.100632.1|MSTRG.13234.6	PTK2|OMG
biological_process	GO:0065007 biological regulation	0.253992	MSTRG.23883.3|MSTRG.83385.1|MSTRG.100632.1|MSTRG.99147.2|MSTRG.52863.1|MSTRG.75667.2|MSTRG.77261.2|MSTRG.53145.1|MSTRG.76074.1|MSTRG.95989.3|MSTRG.344.2|MSTRG.37036.16|MSTRG.9822.4|MSTRG.13234.6|MSTRG.54158.3|MSTRG.7526.1|MSTRG.67542.1|MSTRG.32020.2|MSTRG.67509.2|MSTRG.64052.1|MSTRG.87828.1|MSTRG.98304.2|MSTRG.41098.1|MSTRG.64038.5|MSTRG.79806.1|MSTRG.64052.1	CEBPB|ENSOARG00000012799|PTK2|ESR1|TNFRSF21|LARGE|TEAD4|ENSOARG00000009395|PTHLH|FOXN3|ENSOARG00000019151|MFGE8|KCNJ15|OMG|RREB1|ATP11B|SH2D4A|PDE4D|FNTA|UNCX|CAMK2D|MAP7|PTPRG|PDGFA|NAMPT|UNCX
biological_process	GO:0044085 cellular component biogenesis	0.84442	MSTRG.100632.1|MSTRG.64038.5|MSTRG.87828.1	PTK2|PDGFA|CAMK2D
biological_process	GO:0010941 regulation of cell death	0.25942	MSTRG.23883.3|MSTRG.100632.1|MSTRG.99147.2	CEBPB|PTK2|ESR1
biological_process	GO:0007272 ensheathment of neurons	0.0774099	MSTRG.92008.1|MSTRG.52863.1	SERINC5|TNFRSF21
biological_process	GO:0030323 respiratory tube development	0.497238	MSTRG.64038.5|MSTRG.76074.1	PDGFA|PTHLH
biological_process	GO:0043009 chordate embryonic development	0.102528	MSTRG.23883.3|MSTRG.77261.2	CEBPB|TEAD4
biological_process	GO:0009891 positive regulation of biosynthetic process	0.980097	MSTRG.23883.3|MSTRG.99147.2|MSTRG.64038.5|MSTRG.77261.2|MSTRG.79806.1|MSTRG.76074.1	CEBPB|ESR1|PDGFA|TEAD4|NAMPT|PTHLH
biological_process	GO:0010469 regulation of receptor activity	0.580982	MSTRG.32020.2|MSTRG.67509.2	PDE4D|FNTA
biological_process	GO:0048145 regulation of fibroblast proliferation	0.383998	MSTRG.99147.2|MSTRG.64038.5	ESR1|PDGFA
biological_process	GO:0008152 metabolic process	0.912869	MSTRG.23883.3|MSTRG.100632.1|MSTRG.99147.2|MSTRG.91073.1|MSTRG.75667.2|MSTRG.30356.1|MSTRG.76074.1|MSTRG.61259.1|MSTRG.95989.3|MSTRG.19900.1|MSTRG.56367.1|MSTRG.7526.1|MSTRG.32020.2|MSTRG.67509.2|MSTRG.87828.1|MSTRG.98304.2|MSTRG.41098.1|MSTRG.79806.1|TRYPTASE-1|MSTRG.88204.2	CEBPB|PTK2|ESR1|BST1|LARGE|GDPD4|PTHLH|MPG|FOXN3|DDX59|RNASEH2C|ATP11B|PDE4D|FNTA|CAMK2D|MAP7|PTPRG|NAMPT|TRYPTASE-1|UBE2D3
biological_process	GO:0048146 positive regulation of fibroblast proliferation	0.505954	MSTRG.99147.2|MSTRG.64038.5	ESR1|PDGFA
biological_process	GO:0065003 macromolecular complex assembly	0.587367	MSTRG.100632.1|MSTRG.87828.1	PTK2|CAMK2D
biological_process	GO:0044706 multi-multicellular organism process	0.964214	MSTRG.99147.2|MSTRG.77261.2	ESR1|TEAD4
biological_process	GO:0032535 regulation of cellular component size	0.560057	MSTRG.344.2|MSTRG.13234.6	ENSOARG00000019151|OMG
biological_process	GO:0044093 positive regulation of molecular function	0.704616	MSTRG.100632.1|MSTRG.99147.2|MSTRG.64038.5|MSTRG.67509.2	PTK2|ESR1|PDGFA|FNTA
biological_process	GO:0008150 biological_process	0.566042	MSTRG.23883.3|MSTRG.100632.1|MSTRG.53145.1|MSTRG.76074.1|MSTRG.6087.1|MSTRG.61259.1|MSTRG.27098.4|MSTRG.95989.3|MSTRG.37036.16|MSTRG.31339.1|MSTRG.54158.3|MSTRG.83799.2|MSTRG.32020.2|MSTRG.42633.1|MSTRG.15907.3|MSTRG.43574.1 MSTRG.50528.2|MSTRG.39144.3|MSTRG.71740.1|MSTRG.85066.1|MSTRG.87828.1|MSTRG.98304.2|MSTRG.79806.1|MSTRG.70334.1|MSTRG.88204.2|MSTRG.64052.1|MSTRG.32232.1|MSTRG.90061.1|MSTRG.…	CEBPB|PTK2|ENSOARG00000009395|PTHLH|NFKBIZ|MPG|BCAM|FOXN3|MFGE8|LCP2|RREB1|ENSOARG00000007856|PDE4D|TMEM18|MRPL38|ENSOARG00000019770|EXOC3L4|ENSOARG00000007679|ENSOARG00000006879|CAMK2D|MAP7|NAMPT|SLC1A4|UBE2D3|UNCX|ENSOARG00000005592|ENSOARG00000025179|ENSOARG00000012799|ESR1|BST1|TNFRSF21|LARGE|GDPD4|TEAD4|HLF|ENSOARG00000019151|DDX59|RNASEH2C|KCNJ15|OMG|SLC29A3|ATP11B|SH2D4A|FNTA|UNCX|CACYBP|S…
biological_process	GO:0051051 negative regulation of transport	0.506972	MSTRG.52863.1|MSTRG.87828.1	TNFRSF21|CAMK2D
biological_process	GO:0042325 regulation of phosphorylation	0.673382	MSTRG.32020.2|MSTRG.100632.1|MSTRG.64038.5|MSTRG.64052.1	PDE4D|PTK2|PDGFA|UNCX
biological_process	GO:0051716 cellular response to stimulus	0.184108	MSTRG.90061.1|MSTRG.23883.3|MSTRG.32020.2|MSTRG.100632.1|MSTRG.99147.2|MSTRG.52863.1|MSTRG.77261.2|MSTRG.76074.1|MSTRG.61259.1|MSTRG.95989.3|MSTRG.64038.5|MSTRG.13234.6	ENSOARG00000025179|CEBPB|PDE4D|PTK2|ESR1|TNFRSF21|TEAD4|PTHLH|MPG|FOXN3|PDGFA|OMG
biological_process	GO:0048699 generation of neurons	0.396238	MSTRG.23883.3|MSTRG.100632.1|MSTRG.52863.1|MSTRG.64052.1|MSTRG.13234.6	CEBPB|PTK2|TNFRSF21|UNCX|OMG
biological_process	GO:0035239 tube morphogenesis	0.149703	MSTRG.99147.2|MSTRG.76074.1	ESR1|PTHLH
biological_process	GO:0044763 single-organism cellular process	0.34712	MSTRG.90061.1|MSTRG.23883.3|MSTRG.100632.1|MSTRG.99147.2|MSTRG.52863.1|MSTRG.75667.2|MSTRG.30356.1|MSTRG.77261.2|MSTRG.76074.1|MSTRG.61259.1|HLF|MSTRG.95989.3|MSTRG.344.2|MSTRG.37036.16|MSTRG.31339.1|MSTRG.9822.4|MSTRG.65192.1|MSTRG.13234.6|MSTRG.7526.1|MSTRG.42633.1|MSTRG.32020.2|MSTRG.39144.3|MSTRG.64052.1|MSTRG.71740.1|MSTRG.23714.1|MSTRG.92008.1|MSTRG.98304.2|MSTRG.64038.5|MSTRG.79806.1|MSTRG…	ENSOARG00000025179|CEBPB|PTK2|ESR1|TNFRSF21|LARGE|GDPD4|TEAD4|PTHLH|MPG|HLF|FOXN3|ENSOARG00000019151|MFGE8|LCP2|KCNJ15|SLC29A3|OMG|ATP11B|TMEM18|PDE4D|EXOC3L4|UNCX|ENSOARG00000007679|SLC2A10|SERINC5|MAP7|PDGFA|NAMPT|ENSOARG00000014113|SLC1A4
biological_process	GO:0006935 chemotaxis	0.824145	MSTRG.90061.1|MSTRG.32020.2|MSTRG.64038.5	ENSOARG00000025179|PDE4D|PDGFA
biological_process	GO:0071396 cellular response to lipid	0.490792	MSTRG.32020.2|MSTRG.99147.2	PDE4D|ESR1
biological_process	GO:0051704 multi-organism process	0.946243	MSTRG.23883.3|MSTRG.32020.2|MSTRG.99147.2|MSTRG.98304.2|MSTRG.77261.2	CEBPB|PDE4D|ESR1|MAP7|TEAD4
biological_process	GO:0050776 regulation of immune response	0.991674	MSTRG.32020.2|MSTRG.52863.1|MSTRG.53145.1	PDE4D|TNFRSF21|ENSOARG00000009395
biological_process	GO:0050673 epithelial cell proliferation	0.261013	MSTRG.23883.3|MSTRG.99147.2	CEBPB|ESR1
biological_process	GO:0000226 microtubule cytoskeleton organization	0.248443	MSTRG.100632.1|MSTRG.98304.2	PTK2|MAP7
biological_process	GO:0010243 response to organonitrogen compound	0.904488	MSTRG.23883.3|MSTRG.32020.2|MSTRG.100632.1	CEBPB|PDE4D|PTK2
biological_process	GO:0048583 regulation of response to stimulus	0.791236	MSTRG.32020.2|MSTRG.100632.1|MSTRG.99147.2|MSTRG.52863.1|MSTRG.53145.1|MSTRG.67509.2|MSTRG.87828.1|MSTRG.64038.5|MSTRG.64052.1|MSTRG.13234.6	PDE4D|PTK2|ESR1|TNFRSF21|ENSOARG00000009395|FNTA|CAMK2D|PDGFA|UNCX|OMG
biological_process	GO:1901698 response to nitrogen compound	0.672671	MSTRG.23883.3|MSTRG.32020.2|MSTRG.100632.1	CEBPB|PDE4D|PTK2
biological_process	GO:0044260 cellular macromolecule metabolic process	0.419478	MSTRG.23883.3|MSTRG.100632.1|MSTRG.99147.2|MSTRG.61259.1|MSTRG.67509.2|MSTRG.95989.3|MSTRG.87828.1|MSTRG.41098.1|MSTRG.56367.1|MSTRG.88204.2	CEBPB|PTK2|ESR1|MPG|FNTA|FOXN3|CAMK2D|PTPRG|RNASEH2C|UBE2D3
biological_process	GO:0051223 regulation of protein transport	0.654469	MSTRG.52863.1|MSTRG.64052.1	TNFRSF21|UNCX
biological_process	GO:0048609 multicellular organismal reproductive process	0.740833	MSTRG.99147.2|MSTRG.98304.2	ESR1|MAP7
biological_process	GO:0010975 regulation of neuron projection development	0.987111	MSTRG.100632.1|MSTRG.13234.6	PTK2|OMG
biological_process	GO:0030855 epithelial cell differentiation	0.855089	MSTRG.23883.3|MSTRG.99147.2|MSTRG.98304.2|MSTRG.76074.1	CEBPB|ESR1|MAP7|PTHLH
biological_process	GO:0000003 reproduction	0.177777	MSTRG.23883.3|MSTRG.99147.2|MSTRG.98304.2|MSTRG.77261.2	CEBPB|ESR1|MAP7|TEAD4
biological_process	GO:0034220 ion transmembrane transport	0.9983	MSTRG.41118.1|MSTRG.70334.1|MSTRG.71740.1|MSTRG.9822.4	ENSOARG00000014113|SLC1A4|ENSOARG00000007679|KCNJ15
biological_process	GO:0002429 immune response-activating cell surface receptor signaling pathway	0.443037	MSTRG.32020.2|MSTRG.52863.1	PDE4D|TNFRSF21
biological_process	GO:1901700 response to oxygen-containing compound	0.936867	MSTRG.23883.3|MSTRG.32020.2|MSTRG.100632.1|MSTRG.99147.2|MSTRG.98304.2	CEBPB|PDE4D|PTK2|ESR1|MAP7
biological_process	GO:0048519 negative regulation of biological process	0.299933	MSTRG.54158.3|MSTRG.23883.3|MSTRG.32020.2|MSTRG.67542.1|MSTRG.100632.1|MSTRG.99147.2|MSTRG.52863.1|MSTRG.76074.1|MSTRG.95989.3|MSTRG.87828.1|MSTRG.41098.1|MSTRG.64038.5	RREB1|CEBPB|PDE4D|SH2D4A|PTK2|ESR1|TNFRSF21|PTHLH|FOXN3|CAMK2D|PTPRG|PDGFA
biological_process	GO:0060688 regulation of morphogenesis of a branching structure	0.377752	MSTRG.99147.2|MSTRG.64038.5	ESR1|PDGFA
biological_process	GO:0035265 organ growth	0.697332	MSTRG.99147.2|MSTRG.98304.2	ESR1|MAP7
biological_process	GO:0060541 respiratory system development	0.564605	MSTRG.64038.5|MSTRG.76074.1	PDGFA|PTHLH
biological_process	GO:2000145 regulation of cell motility	0.874837	MSTRG.100632.1|MSTRG.41098.1|MSTRG.64038.5	PTK2|PTPRG|PDGFA
biological_process	GO:0050778 positive regulation of immune response	0.72542	MSTRG.32020.2|MSTRG.52863.1|MSTRG.53145.1	PDE4D|TNFRSF21|ENSOARG00000009395
biological_process	GO:0006950 response to stress	0.842219	MSTRG.23883.3|MSTRG.98304.2|MSTRG.64038.5|MSTRG.6087.1|MSTRG.61259.1|MSTRG.95989.3|MSTRG.13234.6	CEBPB|MAP7|PDGFA|NFKBIZ|MPG|FOXN3|OMG
biological_process	GO:0051270 regulation of cellular component movement	0.822063	MSTRG.32020.2|MSTRG.100632.1|MSTRG.41098.1|MSTRG.64038.5	PDE4D|PTK2|PTPRG|PDGFA
biological_process	GO:0051960 regulation of nervous system development	0.905127	MSTRG.100632.1|MSTRG.52863.1|MSTRG.13234.6	PTK2|TNFRSF21|OMG
biological_process	GO:0032970 regulation of actin filament-based process	0.786561	MSTRG.344.2|MSTRG.32020.2	ENSOARG00000019151|PDE4D
biological_process	GO:1901576 organic substance biosynthetic process	1	MSTRG.23883.3|MSTRG.99147.2|MSTRG.79806.1|MSTRG.95989.3	CEBPB|ESR1|NAMPT|FOXN3
biological_process	GO:1903508 positive regulation of nucleic acid-templated transcription	0.219323	MSTRG.23883.3|MSTRG.99147.2|MSTRG.77261.2|MSTRG.79806.1	CEBPB|ESR1|TEAD4|NAMPT
biological_process	GO:0009890 negative regulation of biosynthetic process	0.733787	MSTRG.54158.3|MSTRG.23883.3|MSTRG.99147.2|MSTRG.64038.5|MSTRG.76074.1|MSTRG.95989.3	RREB1|CEBPB|ESR1|PDGFA|PTHLH|FOXN3
biological_process	GO:0006996 organelle organization	0.799659	MSTRG.100632.1|MSTRG.98304.2|MSTRG.64038.5	PTK2|MAP7|PDGFA
biological_process	GO:0030278 regulation of ossification	1	MSTRG.23883.3|MSTRG.100632.1	CEBPB|PTK2
biological_process	GO:0031325 positive regulation of cellular metabolic process	0.620516	MSTRG.23883.3|MSTRG.100632.1|MSTRG.99147.2|MSTRG.77261.2|MSTRG.76074.1|MSTRG.67509.2|MSTRG.64038.5|MSTRG.79806.1|MSTRG.64052.1	CEBPB|PTK2|ESR1|TEAD4|PTHLH|FNTA|PDGFA|NAMPT|UNCX
biological_process	GO:0010769 regulation of cell morphogenesis involved in differentiation	1	MSTRG.100632.1|MSTRG.13234.6	PTK2|OMG
biological_process	GO:0048589 developmental growth	0.386374	MSTRG.32020.2|MSTRG.99147.2|MSTRG.98304.2|MSTRG.76074.1	PDE4D|ESR1|MAP7|PTHLH
biological_process	GO:0040007 growth	0.688138	MSTRG.32020.2|MSTRG.99147.2|MSTRG.98304.2|MSTRG.76074.1	PDE4D|ESR1|MAP7|PTHLH
biological_process	GO:0045936 negative regulation of phosphate metabolic process	0.223703	MSTRG.32020.2|MSTRG.67542.1|MSTRG.64038.5	PDE4D|SH2D4A|PDGFA
biological_process	GO:0051674 localization of cell	0.734394	MSTRG.90061.1|MSTRG.32020.2|MSTRG.42633.1|MSTRG.100632.1	ENSOARG00000025179|PDE4D|TMEM18|PTK2
biological_process	GO:0043433 negative regulation of sequence-specific DNA binding transcription factor activity	1	MSTRG.99147.2|MSTRG.76074.1	ESR1|PTHLH
biological_process	GO:0040017 positive regulation of locomotion	0.517593	MSTRG.100632.1|MSTRG.64038.5	PTK2|PDGFA
biological_process	GO:0023051 regulation of signaling	0.580785	MSTRG.32020.2|MSTRG.100632.1|MSTRG.99147.2|MSTRG.64038.5|MSTRG.67509.2|MSTRG.64052.1	PDE4D|PTK2|ESR1|PDGFA|FNTA|UNCX
biological_process	GO:0044699 single-organism process	0.645053	MSTRG.90061.1|MSTRG.23883.3|MSTRG.100632.1|MSTRG.99147.2|MSTRG.52863.1|MSTRG.75667.2|MSTRG.30356.1|MSTRG.77261.2|MSTRG.76074.1|MSTRG.61259.1|HLF|MSTRG.95989.3|MSTRG.344.2|MSTRG.37036.16|MSTRG.31339.1|MSTRG.9822.4|MSTRG.65192.1|MSTRG.13234.6|MSTRG.7526.1|MSTRG.42633.1|MSTRG.32020.2|MSTRG.39144.3|MSTRG.64052.1|MSTRG.71740.1|MSTRG.23714.1|MSTRG.92008.1|MSTRG.98304.2|MSTRG.64038.5|MSTRG.79806.1|MSTRG…	ENSOARG00000025179|CEBPB|PTK2|ESR1|TNFRSF21|LARGE|GDPD4|TEAD4|PTHLH|MPG|HLF|FOXN3|ENSOARG00000019151|MFGE8|LCP2|KCNJ15|SLC29A3|OMG|ATP11B|TMEM18|PDE4D|EXOC3L4|UNCX|ENSOARG00000007679|SLC2A10|SERINC5|MAP7|PDGFA|NAMPT|ENSOARG00000014113|SLC1A4
biological_process	GO:0009058 biosynthetic process	0.983154	MSTRG.23883.3|MSTRG.99147.2|MSTRG.79806.1|MSTRG.95989.3	CEBPB|ESR1|NAMPT|FOXN3
biological_process	GO:0031400 negative regulation of protein modification process	0.987021	MSTRG.32020.2|MSTRG.67542.1	PDE4D|SH2D4A
biological_process	GO:2001141 regulation of RNA biosynthetic process	0.285253	MSTRG.54158.3|MSTRG.23883.3|MSTRG.83385.1|MSTRG.99147.2|MSTRG.77261.2|MSTRG.79806.1|MSTRG.76074.1|MSTRG.64052.1|MSTRG.95989.3	RREB1|CEBPB|ENSOARG00000012799|ESR1|TEAD4|NAMPT|PTHLH|UNCX|FOXN3
biological_process	GO:0009893 positive regulation of metabolic process	0.933715	MSTRG.23883.3|MSTRG.100632.1|MSTRG.99147.2|MSTRG.77261.2|MSTRG.76074.1|MSTRG.67509.2|MSTRG.64038.5|MSTRG.79806.1|MSTRG.64052.1	CEBPB|PTK2|ESR1|TEAD4|PTHLH|FNTA|PDGFA|NAMPT|UNCX
biological_process	GO:0033674 positive regulation of kinase activity	1	MSTRG.100632.1|MSTRG.64038.5	PTK2|PDGFA
biological_process	GO:0031326 regulation of cellular biosynthetic process	0.555585	MSTRG.54158.3|MSTRG.23883.3|MSTRG.83385.1|MSTRG.99147.2|MSTRG.77261.2|MSTRG.76074.1|MSTRG.64052.1|MSTRG.95989.3|MSTRG.64038.5|MSTRG.79806.1	RREB1|CEBPB|ENSOARG00000012799|ESR1|TEAD4|PTHLH|UNCX|FOXN3|PDGFA|NAMPT
biological_process	GO:0002237 response to molecule of bacterial origin	0.126725	MSTRG.23883.3|MSTRG.32020.2	CEBPB|PDE4D
biological_process	GO:1903649 regulation of cytoplasmic transport	0.379876	MSTRG.32020.2|MSTRG.64052.1	PDE4D|UNCX
biological_process	GO:0048608 reproductive structure development	0.774625	MSTRG.23883.3|MSTRG.99147.2|MSTRG.98304.2	CEBPB|ESR1|MAP7
biological_process	GO:0001944 vasculature development	0.492139	MSTRG.100632.1|MSTRG.64038.5	PTK2|PDGFA
biological_process	GO:0002764 immune response-regulating signaling pathway	0.501608	MSTRG.32020.2|MSTRG.52863.1	PDE4D|TNFRSF21
biological_process	GO:0023052 signaling	0.668773	MSTRG.32020.2|MSTRG.100632.1|MSTRG.99147.2|MSTRG.52863.1|MSTRG.64038.5|MSTRG.77261.2|MSTRG.76074.1	PDE4D|PTK2|ESR1|TNFRSF21|PDGFA|TEAD4|PTHLH
biological_process	GO:0010605 negative regulation of macromolecule metabolic process	0.698833	MSTRG.54158.3|MSTRG.23883.3|MSTRG.32020.2|MSTRG.67542.1|MSTRG.99147.2|MSTRG.76074.1|MSTRG.95989.3	RREB1|CEBPB|PDE4D|SH2D4A|ESR1|PTHLH|FOXN3
biological_process	GO:0045664 regulation of neuron differentiation	0.693331	MSTRG.100632.1|MSTRG.13234.6	PTK2|OMG
biological_process	GO:0032940 secretion by cell	0.93185	MSTRG.39144.3|MSTRG.31339.1	EXOC3L4|LCP2
biological_process	GO:0065009 regulation of molecular function	0.357554	MSTRG.32020.2|MSTRG.67542.1|MSTRG.100632.1|MSTRG.99147.2|MSTRG.76074.1|MSTRG.67509.2|MSTRG.87828.1|MSTRG.64038.5	PDE4D|SH2D4A|PTK2|ESR1|PTHLH|FNTA|CAMK2D|PDGFA
biological_process	GO:0044092 negative regulation of molecular function	0.338724	MSTRG.67542.1|MSTRG.99147.2|MSTRG.76074.1|MSTRG.87828.1	SH2D4A|ESR1|PTHLH|CAMK2D
biological_process	GO:0070271 protein complex biogenesis	0.0430346	MSTRG.100632.1|MSTRG.87828.1	PTK2|CAMK2D
biological_process	GO:0036211 protein modification process	0.107038	MSTRG.100632.1|MSTRG.41098.1|MSTRG.67509.2|MSTRG.88204.2|MSTRG.87828.1	PTK2|PTPRG|FNTA|UBE2D3|CAMK2D
biological_process	GO:0016043 cellular component organization	0.991674	MSTRG.7526.1|MSTRG.100632.1|MSTRG.87828.1|MSTRG.344.2|MSTRG.98304.2|MSTRG.37036.16|MSTRG.64038.5|MSTRG.13234.6	ATP11B|PTK2|CAMK2D|ENSOARG00000019151|MAP7|MFGE8|PDGFA|OMG
biological_process	GO:0043069 negative regulation of programmed cell death	0.699141	MSTRG.23883.3|MSTRG.100632.1	CEBPB|PTK2
biological_process	GO:2000021 regulation of ion homeostasis	0.235255	MSTRG.32020.2|MSTRG.87828.1	PDE4D|CAMK2D
biological_process	GO:0071310 cellular response to organic substance	1	MSTRG.23883.3|MSTRG.32020.2|MSTRG.100632.1|MSTRG.99147.2|MSTRG.52863.1	CEBPB|PDE4D|PTK2|ESR1|TNFRSF21
biological_process	GO:0071704 organic substance metabolic process	0.257976	MSTRG.23883.3|MSTRG.100632.1|MSTRG.99147.2|MSTRG.30356.1|MSTRG.76074.1|MSTRG.61259.1|MSTRG.67509.2|MSTRG.95989.3|MSTRG.87828.1|MSTRG.98304.2|MSTRG.41098.1|MSTRG.79806.1|TRYPTASE-1|MSTRG.56367.1|MSTRG.88204.2	CEBPB|PTK2|ESR1|GDPD4|PTHLH|MPG|FNTA|FOXN3|CAMK2D|MAP7|PTPRG|NAMPT|TRYPTASE-1|RNASEH2C|UBE2D3
biological_process	GO:0033993 response to lipid	0.372101	MSTRG.23883.3|MSTRG.32020.2|MSTRG.99147.2|MSTRG.98304.2	CEBPB|PDE4D|ESR1|MAP7
biological_process	GO:0042592 homeostatic process	0.95738	MSTRG.98304.2|MSTRG.75667.2|MSTRG.76074.1	MAP7|LARGE|PTHLH
biological_process	GO:0034641 cellular nitrogen compound metabolic process	0.305016	MSTRG.23883.3|MSTRG.99147.2|MSTRG.79806.1|MSTRG.61259.1|MSTRG.56367.1|MSTRG.95989.3	CEBPB|ESR1|NAMPT|MPG|RNASEH2C|FOXN3
biological_process	GO:0009059 macromolecule biosynthetic process	0.0838547	MSTRG.23883.3|MSTRG.99147.2|MSTRG.95989.3	CEBPB|ESR1|FOXN3
biological_process	GO:0006355 regulation of transcription| DNA-templated	0.453151	MSTRG.54158.3|MSTRG.23883.3|MSTRG.83385.1|MSTRG.99147.2|MSTRG.77261.2|MSTRG.79806.1|MSTRG.76074.1|MSTRG.64052.1|MSTRG.95989.3	RREB1|CEBPB|ENSOARG00000012799|ESR1|TEAD4|NAMPT|PTHLH|UNCX|FOXN3
biological_process	GO:0051049 regulation of transport	0.312708	MSTRG.32020.2|MSTRG.37036.16|MSTRG.52863.1|MSTRG.64052.1|MSTRG.87828.1|MSTRG.9822.4	PDE4D|MFGE8|TNFRSF21|UNCX|CAMK2D|KCNJ15
biological_process	GO:0009792 embryo development ending in birth or egg hatching	0.406115	MSTRG.23883.3|MSTRG.77261.2	CEBPB|TEAD4
biological_process	GO:0001932 regulation of protein phosphorylation	0.943144	MSTRG.32020.2|MSTRG.100632.1|MSTRG.64038.5|MSTRG.64052.1	PDE4D|PTK2|PDGFA|UNCX
biological_process	GO:0045934 negative regulation of nucleobase-containing compound metabolic process	0.979875	MSTRG.54158.3|MSTRG.23883.3|MSTRG.99147.2|MSTRG.76074.1|MSTRG.95989.3	RREB1|CEBPB|ESR1|PTHLH|FOXN3
biological_process	GO:0022407 regulation of cell-cell adhesion	0.969975	MSTRG.100632.1|MSTRG.52863.1	PTK2|TNFRSF21
biological_process	GO:0050852 T cell receptor signaling pathway	0.997343	MSTRG.32020.2|MSTRG.52863.1	PDE4D|TNFRSF21
biological_process	GO:0044703 multi-organism reproductive process	0.276561	MSTRG.99147.2|MSTRG.98304.2|MSTRG.77261.2	ESR1|MAP7|TEAD4
biological_process	GO:0051248 negative regulation of protein metabolic process	0.36875	MSTRG.32020.2|MSTRG.67542.1	PDE4D|SH2D4A
biological_process	GO:0010467 gene expression	0.837044	MSTRG.23883.3|MSTRG.99147.2|MSTRG.76074.1|MSTRG.95989.3	CEBPB|ESR1|PTHLH|FOXN3
biological_process	GO:0009056 catabolic process	0.163343	MSTRG.56367.1|MSTRG.88204.2	RNASEH2C|UBE2D3
biological_process	GO:0042981 regulation of apoptotic process	0.838399	MSTRG.23883.3|MSTRG.100632.1|MSTRG.99147.2	CEBPB|PTK2|ESR1
biological_process	GO:0050767 regulation of neurogenesis	0.742514	MSTRG.100632.1|MSTRG.52863.1|MSTRG.13234.6	PTK2|TNFRSF21|OMG
biological_process	GO:0065008 regulation of biological quality	0.223839	MSTRG.7526.1|MSTRG.32020.2|MSTRG.100632.1|MSTRG.99147.2|MSTRG.75667.2|MSTRG.76074.1|MSTRG.87828.1|MSTRG.344.2|MSTRG.98304.2|MSTRG.64038.5|MSTRG.13234.6	ATP11B|PDE4D|PTK2|ESR1|LARGE|PTHLH|CAMK2D|ENSOARG00000019151|MAP7|PDGFA|OMG
biological_process	GO:0007166 cell surface receptor signaling pathway	0.715204	MSTRG.32020.2|MSTRG.100632.1|MSTRG.52863.1|MSTRG.64038.5	PDE4D|PTK2|TNFRSF21|PDGFA
biological_process	GO:0008584 male gonad development	0.69043	MSTRG.99147.2|MSTRG.98304.2	ESR1|MAP7
biological_process	GO:0032989 cellular component morphogenesis	0.700766	MSTRG.100632.1|MSTRG.98304.2	PTK2|MAP7
biological_process	GO:0009605 response to external stimulus	0.98455	MSTRG.90061.1|MSTRG.23883.3|MSTRG.32020.2|MSTRG.64038.5	ENSOARG00000025179|CEBPB|PDE4D|PDGFA
biological_process	GO:0051240 positive regulation of multicellular organismal process	0.0992653	MSTRG.23883.3|MSTRG.32020.2|MSTRG.64038.5|MSTRG.77261.2|MSTRG.87828.1	CEBPB|PDE4D|PDGFA|TEAD4|CAMK2D
biological_process	GO:0032879 regulation of localization	0.910475	MSTRG.32020.2|MSTRG.100632.1|MSTRG.52863.1|MSTRG.87828.1|MSTRG.37036.16|MSTRG.41098.1|MSTRG.64038.5|MSTRG.64052.1|MSTRG.9822.4	PDE4D|PTK2|TNFRSF21|CAMK2D|MFGE8|PTPRG|PDGFA|UNCX|KCNJ15
biological_process	GO:0044702 single organism reproductive process	0.310109	MSTRG.23883.3|MSTRG.99147.2|MSTRG.98304.2|MSTRG.77261.2	CEBPB|ESR1|MAP7|TEAD4
biological_process	GO:0042327 positive regulation of phosphorylation	0.718136	MSTRG.100632.1|MSTRG.64038.5|MSTRG.64052.1	PTK2|PDGFA|UNCX
biological_process	GO:0019538 protein metabolic process	0.697862	MSTRG.100632.1|MSTRG.41098.1|MSTRG.76074.1|TRYPTASE-1|MSTRG.67509.2|MSTRG.88204.2|MSTRG.87828.1	PTK2|PTPRG|PTHLH|TRYPTASE-1|FNTA|UBE2D3|CAMK2D
biological_process	GO:0007399 nervous system development	0.785999	MSTRG.23883.3|MSTRG.100632.1|MSTRG.92008.1|MSTRG.52863.1|MSTRG.64052.1|MSTRG.13234.6	CEBPB|PTK2|SERINC5|TNFRSF21|UNCX|OMG
biological_process	GO:0051174 regulation of phosphorus metabolic process	0.118626	MSTRG.32020.2|MSTRG.67542.1|MSTRG.100632.1|MSTRG.64038.5|MSTRG.76074.1|MSTRG.64052.1	PDE4D|SH2D4A|PTK2|PDGFA|PTHLH|UNCX
biological_process	GO:0044281 small molecule metabolic process	0.416046	MSTRG.30356.1|MSTRG.79806.1	GDPD4|NAMPT
biological_process	GO:0032774 RNA biosynthetic process	0.167919	MSTRG.23883.3|MSTRG.99147.2|MSTRG.95989.3	CEBPB|ESR1|FOXN3
biological_process	GO:0031323 regulation of cellular metabolic process	0.874837	MSTRG.54158.3|MSTRG.23883.3|MSTRG.83385.1|MSTRG.32020.2|MSTRG.67542.1|MSTRG.100632.1|MSTRG.99147.2|MSTRG.77261.2|MSTRG.76074.1|MSTRG.67509.2|MSTRG.64052.1|MSTRG.95989.3|MSTRG.64038.5|MSTRG.79806.1|MSTRG.64052.1	RREB1|CEBPB|ENSOARG00000012799|PDE4D|SH2D4A|PTK2|ESR1|TEAD4|PTHLH|FNTA|UNCX|FOXN3|PDGFA|NAMPT|UNCX
biological_process	GO:0032501 multicellular organismal process	1	MSTRG.23883.3|MSTRG.100632.1|MSTRG.99147.2|MSTRG.52863.1|MSTRG.77261.2|MSTRG.76074.1|HLF|MSTRG.31339.1|MSTRG.13234.6|MSTRG.32020.2|MSTRG.64052.1|MSTRG.98304.2|MSTRG.92008.1|MSTRG.64038.5|MSTRG.79806.1|MSTRG.70334.1	CEBPB|PTK2|ESR1|TNFRSF21|TEAD4|PTHLH|HLF|LCP2|OMG|PDE4D|UNCX|MAP7|SERINC5|PDGFA|NAMPT|SLC1A4
biological_process	GO:0042552 myelination	0.491601	MSTRG.92008.1|MSTRG.52863.1	SERINC5|TNFRSF21
biological_process	GO:0000902 cell morphogenesis	0.571713	MSTRG.100632.1|MSTRG.98304.2	PTK2|MAP7
biological_process	GO:0050790 regulation of catalytic activity	0.466969	MSTRG.67542.1|MSTRG.100632.1|MSTRG.99147.2|MSTRG.64038.5|MSTRG.67509.2	SH2D4A|PTK2|ESR1|PDGFA|FNTA
biological_process	GO:0007417 central nervous system development	0.695661	MSTRG.100632.1|MSTRG.64052.1	PTK2|UNCX
biological_process	GO:0010604 positive regulation of macromolecule metabolic process	0.936463	MSTRG.23883.3|MSTRG.100632.1|MSTRG.99147.2|MSTRG.77261.2|MSTRG.67509.2|MSTRG.64038.5|MSTRG.79806.1|MSTRG.64052.1	CEBPB|PTK2|ESR1|TEAD4|FNTA|PDGFA|NAMPT|UNCX
biological_process	GO:0009887 organ morphogenesis	0.0872525	MSTRG.99147.2|MSTRG.64038.5|MSTRG.76074.1|MSTRG.64052.1	ESR1|PDGFA|PTHLH|UNCX
biological_process	GO:0042330 taxis	0.0662432	MSTRG.90061.1|MSTRG.32020.2|MSTRG.64038.5	ENSOARG00000025179|PDE4D|PDGFA
biological_process	GO:0002682 regulation of immune system process	0.590552	MSTRG.32020.2|MSTRG.52863.1|MSTRG.53145.1	PDE4D|TNFRSF21|ENSOARG00000009395
biological_process	GO:0051094 positive regulation of developmental process	0.775526	MSTRG.23883.3|MSTRG.64038.5|MSTRG.77261.2	CEBPB|PDGFA|TEAD4
biological_process	GO:1901362 organic cyclic compound biosynthetic process	0.983952	MSTRG.23883.3|MSTRG.99147.2|MSTRG.79806.1|MSTRG.95989.3	CEBPB|ESR1|NAMPT|FOXN3
biological_process	GO:0033554 cellular response to stress	0.863815	MSTRG.23883.3|MSTRG.61259.1|MSTRG.95989.3|MSTRG.13234.6	CEBPB|MPG|FOXN3|OMG
biological_process	GO:0048523 negative regulation of cellular process	0.809694	MSTRG.54158.3|MSTRG.23883.3|MSTRG.32020.2|MSTRG.67542.1|MSTRG.100632.1|MSTRG.99147.2|MSTRG.52863.1|MSTRG.76074.1|MSTRG.95989.3|MSTRG.87828.1|MSTRG.41098.1|MSTRG.64038.5	RREB1|CEBPB|PDE4D|SH2D4A|PTK2|ESR1|TNFRSF21|PTHLH|FOXN3|CAMK2D|PTPRG|PDGFA
biological_process	GO:0060326 cell chemotaxis	0.176679	MSTRG.90061.1|MSTRG.32020.2	ENSOARG00000025179|PDE4D
biological_process	GO:0080134 regulation of response to stress	0.40031	MSTRG.64038.5|MSTRG.13234.6	PDGFA|OMG
biological_process	GO:0032844 regulation of homeostatic process	0.515451	MSTRG.32020.2|MSTRG.87828.1	PDE4D|CAMK2D
biological_process	GO:0045597 positive regulation of cell differentiation	0.744971	MSTRG.23883.3|MSTRG.77261.2	CEBPB|TEAD4
biological_process	GO:0060341 regulation of cellular localization	0.438674	MSTRG.32020.2|MSTRG.52863.1|MSTRG.64052.1|MSTRG.87828.1	PDE4D|TNFRSF21|UNCX|CAMK2D
biological_process	GO:0007565 female pregnancy	0.912764	MSTRG.99147.2|MSTRG.77261.2	ESR1|TEAD4
biological_process	GO:0019438 aromatic compound biosynthetic process	0.794459	MSTRG.23883.3|MSTRG.99147.2|MSTRG.79806.1|MSTRG.95989.3	CEBPB|ESR1|NAMPT|FOXN3
biological_process	GO:0032880 regulation of protein localization	0.857671	MSTRG.52863.1|MSTRG.64052.1	TNFRSF21|UNCX
biological_process	GO:0007010 cytoskeleton organization	0.974889	MSTRG.100632.1|MSTRG.98304.2|MSTRG.64038.5	PTK2|MAP7|PDGFA
biological_process	GO:2000113 negative regulation of cellular macromolecule biosynthetic process	0.445548	MSTRG.54158.3|MSTRG.23883.3|MSTRG.99147.2|MSTRG.76074.1|MSTRG.95989.3	RREB1|CEBPB|ESR1|PTHLH|FOXN3
biological_process	GO:0009966 regulation of signal transduction	1	MSTRG.32020.2|MSTRG.100632.1|MSTRG.99147.2|MSTRG.64038.5|MSTRG.67509.2|MSTRG.64052.1	PDE4D|PTK2|ESR1|PDGFA|FNTA|UNCX
biological_process	GO:1904062 regulation of cation transmembrane transport	0.140679	MSTRG.32020.2|MSTRG.87828.1	PDE4D|CAMK2D
biological_process	GO:0006461 protein complex assembly	0.488815	MSTRG.100632.1|MSTRG.87828.1	PTK2|CAMK2D
biological_process	GO:0002253 activation of immune response	0.933919	MSTRG.32020.2|MSTRG.52863.1	PDE4D|TNFRSF21
biological_process	GO:1902531 regulation of intracellular signal transduction	0.897942	MSTRG.32020.2|MSTRG.100632.1|MSTRG.99147.2|MSTRG.64038.5	PDE4D|PTK2|ESR1|PDGFA
biological_process	GO:0048731 system development	0.702465	MSTRG.23883.3|MSTRG.100632.1|MSTRG.99147.2|MSTRG.52863.1|MSTRG.76074.1|MSTRG.64052.1|HLF|MSTRG.92008.1|MSTRG.98304.2|MSTRG.64038.5|MSTRG.13234.6	CEBPB|PTK2|ESR1|TNFRSF21|PTHLH|UNCX|HLF|SERINC5|MAP7|PDGFA|OMG
biological_process	GO:0016192 vesicle-mediated transport	0.919284	MSTRG.37036.16|MSTRG.39144.3	MFGE8|EXOC3L4
biological_process	GO:0071407 cellular response to organic cyclic compound	0.345794	MSTRG.32020.2|MSTRG.99147.2	PDE4D|ESR1
biological_process	GO:0030334 regulation of cell migration	0.812089	MSTRG.100632.1|MSTRG.41098.1|MSTRG.64038.5	PTK2|PTPRG|PDGFA
biological_process	GO:0071702 organic substance transport	0.185805	MSTRG.7526.1|MSTRG.70334.1|MSTRG.31339.1|MSTRG.65192.1	ATP11B|SLC1A4|LCP2|SLC29A3
biological_process	GO:0072358 cardiovascular system development	0.246487	MSTRG.100632.1|MSTRG.64038.5	PTK2|PDGFA
biological_process	GO:0044238 primary metabolic process	0.865401	MSTRG.23883.3|MSTRG.100632.1|MSTRG.99147.2|MSTRG.30356.1|MSTRG.76074.1|MSTRG.61259.1|MSTRG.67509.2|MSTRG.95989.3|MSTRG.87828.1|MSTRG.98304.2|MSTRG.41098.1|MSTRG.79806.1|TRYPTASE-1|MSTRG.56367.1|MSTRG.88204.2	CEBPB|PTK2|ESR1|GDPD4|PTHLH|MPG|FNTA|FOXN3|CAMK2D|MAP7|PTPRG|NAMPT|TRYPTASE-1|RNASEH2C|UBE2D3
biological_process	GO:0009892 negative regulation of metabolic process	0.438911	MSTRG.54158.3|MSTRG.23883.3|MSTRG.32020.2|MSTRG.67542.1|MSTRG.99147.2|MSTRG.64038.5|MSTRG.76074.1|MSTRG.95989.3	RREB1|CEBPB|PDE4D|SH2D4A|ESR1|PDGFA|PTHLH|FOXN3
biological_process	GO:0007017 microtubule-based process	0.388212	MSTRG.100632.1|MSTRG.98304.2	PTK2|MAP7
biological_process	GO:0048705 skeletal system morphogenesis	0.798023	MSTRG.76074.1|MSTRG.64052.1	PTHLH|UNCX
biological_process	GO:0045165 cell fate commitment	0.782653	MSTRG.23883.3|MSTRG.77261.2	CEBPB|TEAD4
biological_process	GO:0030182 neuron differentiation	0.299492	MSTRG.23883.3|MSTRG.100632.1|MSTRG.64052.1|MSTRG.13234.6	CEBPB|PTK2|UNCX|OMG
biological_process	GO:0055085 transmembrane transport	0.917722	MSTRG.41118.1|MSTRG.70334.1|MSTRG.71740.1|MSTRG.9822.4|MSTRG.23714.1|MSTRG.65192.1	ENSOARG00000014113|SLC1A4|ENSOARG00000007679|KCNJ15|SLC2A10|SLC29A3
biological_process	GO:0051247 positive regulation of protein metabolic process	0.271457	MSTRG.100632.1|MSTRG.64038.5|MSTRG.67509.2|MSTRG.64052.1	PTK2|PDGFA|FNTA|UNCX
biological_process	GO:0006811 ion transport	0.407556	MSTRG.7526.1|MSTRG.41118.1|MSTRG.70334.1|MSTRG.71740.1|MSTRG.9822.4	ATP11B|ENSOARG00000014113|SLC1A4|ENSOARG00000007679|KCNJ15
biological_process	GO:0048584 positive regulation of response to stimulus	0.673075	MSTRG.32020.2|MSTRG.100632.1|MSTRG.99147.2|MSTRG.52863.1|MSTRG.64038.5|MSTRG.53145.1|MSTRG.64052.1	PDE4D|PTK2|ESR1|TNFRSF21|PDGFA|ENSOARG00000009395|UNCX
biological_process	GO:0048286 lung alveolus development	0.451472	MSTRG.64038.5|MSTRG.76074.1	PDGFA|PTHLH
biological_process	GO:1901564 organonitrogen compound metabolic process	0.90498	MSTRG.98304.2|MSTRG.79806.1	MAP7|NAMPT
biological_process	GO:0051241 negative regulation of multicellular organismal process	0.311664	MSTRG.32020.2|MSTRG.100632.1|MSTRG.41098.1|MSTRG.52863.1|MSTRG.64038.5|MSTRG.76074.1	PDE4D|PTK2|PTPRG|TNFRSF21|PDGFA|PTHLH
biological_process	GO:0051234 establishment of localization	0.719857	MSTRG.7526.1|MSTRG.100632.1|MSTRG.39144.3|MSTRG.71740.1|MSTRG.23714.1|MSTRG.37036.16|MSTRG.41098.1|MSTRG.41118.1|MSTRG.70334.1|MSTRG.31339.1|MSTRG.9822.4|MSTRG.65192.1	ATP11B|PTK2|EXOC3L4|ENSOARG00000007679|SLC2A10|MFGE8|PTPRG|ENSOARG00000014113|SLC1A4|LCP2|KCNJ15|SLC29A3
biological_process	GO:0048514 blood vessel morphogenesis	0.149601	MSTRG.100632.1|MSTRG.64038.5	PTK2|PDGFA
biological_process	GO:0070887 cellular response to chemical stimulus	0.282611	MSTRG.90061.1|MSTRG.23883.3|MSTRG.32020.2|MSTRG.100632.1|MSTRG.99147.2|MSTRG.52863.1	ENSOARG00000025179|CEBPB|PDE4D|PTK2|ESR1|TNFRSF21
biological_process	GO:0007167 enzyme linked receptor protein signaling pathway	0.572193	MSTRG.100632.1|MSTRG.64038.5	PTK2|PDGFA
biological_process	GO:0050851 antigen receptor-mediated signaling pathway	0.804768	MSTRG.32020.2|MSTRG.52863.1	PDE4D|TNFRSF21
biological_process	GO:0032502 developmental process	1	MSTRG.23883.3|MSTRG.32020.2|MSTRG.100632.1|MSTRG.99147.2|MSTRG.52863.1|MSTRG.77261.2|MSTRG.76074.1|MSTRG.64052.1|HLF|MSTRG.92008.1|MSTRG.98304.2|MSTRG.64038.5|MSTRG.13234.6	CEBPB|PDE4D|PTK2|ESR1|TNFRSF21|TEAD4|PTHLH|UNCX|HLF|SERINC5|MAP7|PDGFA|OMG
biological_process	GO:0030324 lung development	0.064328	MSTRG.64038.5|MSTRG.76074.1	PDGFA|PTHLH
biological_process	GO:0009888 tissue development	0.48546	MSTRG.23883.3|MSTRG.99147.2|MSTRG.98304.2|MSTRG.64038.5|MSTRG.76074.1|MSTRG.64052.1|HLF	CEBPB|ESR1|MAP7|PDGFA|PTHLH|UNCX|HLF
biological_process	GO:0071822 protein complex subunit organization	0.714982	MSTRG.100632.1|MSTRG.87828.1	PTK2|CAMK2D
biological_process	GO:1901360 organic cyclic compound metabolic process	0.199311	MSTRG.23883.3|MSTRG.99147.2|MSTRG.79806.1|MSTRG.61259.1|MSTRG.56367.1|MSTRG.95989.3	CEBPB|ESR1|NAMPT|MPG|RNASEH2C|FOXN3
biological_process	GO:0022898 regulation of transmembrane transporter activity	0.842192	MSTRG.32020.2|MSTRG.87828.1	PDE4D|CAMK2D
biological_process	GO:0032386 regulation of intracellular transport	0.578198	MSTRG.32020.2|MSTRG.64052.1	PDE4D|UNCX
biological_process	GO:0051050 positive regulation of transport	0.900441	MSTRG.37036.16|MSTRG.64052.1	MFGE8|UNCX
biological_process	GO:0016070 RNA metabolic process	0.588426	MSTRG.23883.3|MSTRG.99147.2|MSTRG.56367.1|MSTRG.95989.3	CEBPB|ESR1|RNASEH2C|FOXN3
biological_process	GO:1902589 single-organism organelle organization	0.991673	MSTRG.100632.1|MSTRG.98304.2|MSTRG.64038.5	PTK2|MAP7|PDGFA
biological_process	GO:0042221 response to chemical	0.635244	MSTRG.90061.1|MSTRG.23883.3|MSTRG.32020.2|MSTRG.100632.1|MSTRG.99147.2|MSTRG.98304.2|MSTRG.52863.1|MSTRG.64038.5	ENSOARG00000025179|CEBPB|PDE4D|PTK2|ESR1|MAP7|TNFRSF21|PDGFA
biological_process	GO:0050789 regulation of biological process	0.93295	MSTRG.23883.3|MSTRG.83385.1|MSTRG.100632.1|MSTRG.99147.2|MSTRG.52863.1|MSTRG.77261.2|MSTRG.53145.1|MSTRG.76074.1|MSTRG.95989.3|MSTRG.344.2|MSTRG.37036.16|MSTRG.9822.4|MSTRG.13234.6|MSTRG.54158.3|MSTRG.67542.1|MSTRG.32020.2|MSTRG.67509.2|MSTRG.64052.1|MSTRG.87828.1|MSTRG.41098.1|MSTRG.64038.5|MSTRG.79806.1|MSTRG.64052.1	CEBPB|ENSOARG00000012799|PTK2|ESR1|TNFRSF21|TEAD4|ENSOARG00000009395|PTHLH|FOXN3|ENSOARG00000019151|MFGE8|KCNJ15|OMG|RREB1|SH2D4A|PDE4D|FNTA|UNCX|CAMK2D|PTPRG|PDGFA|NAMPT|UNCX
biological_process	GO:0090304 nucleic acid metabolic process	0.603545	MSTRG.23883.3|MSTRG.99147.2|MSTRG.61259.1|MSTRG.56367.1|MSTRG.95989.3	CEBPB|ESR1|MPG|RNASEH2C|FOXN3
biological_process	GO:1901699 cellular response to nitrogen compound	0.504708	MSTRG.23883.3|MSTRG.32020.2|MSTRG.100632.1	CEBPB|PDE4D|PTK2
biological_process	GO:0032870 cellular response to hormone stimulus	0.848005	MSTRG.100632.1|MSTRG.99147.2	PTK2|ESR1
biological_process	GO:0019222 regulation of metabolic process	0.768164	MSTRG.54158.3|MSTRG.23883.3|MSTRG.83385.1|MSTRG.32020.2|MSTRG.67542.1|MSTRG.100632.1|MSTRG.99147.2|MSTRG.77261.2|MSTRG.76074.1|MSTRG.67509.2|MSTRG.64052.1|MSTRG.95989.3|MSTRG.64038.5|MSTRG.79806.1|MSTRG.64052.1	RREB1|CEBPB|ENSOARG00000012799|PDE4D|SH2D4A|PTK2|ESR1|TEAD4|PTHLH|FNTA|UNCX|FOXN3|PDGFA|NAMPT|UNCX
biological_process	GO:0048856 anatomical structure development	0.779308	MSTRG.23883.3|MSTRG.100632.1|MSTRG.99147.2|MSTRG.52863.1|MSTRG.77261.2|MSTRG.76074.1|MSTRG.64052.1|HLF|MSTRG.92008.1|MSTRG.98304.2|MSTRG.64038.5|MSTRG.13234.6	CEBPB|PTK2|ESR1|TNFRSF21|TEAD4|PTHLH|UNCX|HLF|SERINC5|MAP7|PDGFA|OMG
biological_process	GO:2000026 regulation of multicellular organismal development	0.448906	MSTRG.100632.1|MSTRG.99147.2|MSTRG.52863.1|MSTRG.64038.5|MSTRG.76074.1|MSTRG.13234.6	PTK2|ESR1|TNFRSF21|PDGFA|PTHLH|OMG
biological_process	GO:0046661 male sex differentiation	0.386331	MSTRG.99147.2|MSTRG.98304.2	ESR1|MAP7
biological_process	GO:0031344 regulation of cell projection organization	0.66882	MSTRG.100632.1|MSTRG.13234.6	PTK2|OMG
biological_process	GO:0031324 negative regulation of cellular metabolic process	1	MSTRG.54158.3|MSTRG.23883.3|MSTRG.32020.2|MSTRG.67542.1|MSTRG.99147.2|MSTRG.64038.5|MSTRG.76074.1|MSTRG.95989.3	RREB1|CEBPB|PDE4D|SH2D4A|ESR1|PDGFA|PTHLH|FOXN3
biological_process	GO:0050896 response to stimulus	0.0209737	MSTRG.90061.1|MSTRG.23883.3|MSTRG.32020.2|MSTRG.100632.1|MSTRG.99147.2|MSTRG.52863.1|MSTRG.77261.2|MSTRG.53145.1|MSTRG.76074.1|MSTRG.6087.1|MSTRG.61259.1|MSTRG.95989.3|MSTRG.98304.2|MSTRG.64038.5|MSTRG.13234.6	ENSOARG00000025179|CEBPB|PDE4D|PTK2|ESR1|TNFRSF21|TEAD4|ENSOARG00000009395|PTHLH|NFKBIZ|MPG|FOXN3|MAP7|PDGFA|OMG
biological_process	GO:0006508 proteolysis	0.424998	MSTRG.76074.1|TRYPTASE-1|MSTRG.88204.2	PTHLH|TRYPTASE-1|UBE2D3
biological_process	GO:0009987 cellular process	0.0914018	MSTRG.23883.3|MSTRG.100632.1|MSTRG.76074.1|MSTRG.61259.1|MSTRG.95989.3|MSTRG.37036.16|MSTRG.31339.1|MSTRG.42633.1|MSTRG.32020.2|MSTRG.39144.3|MSTRG.71740.1|MSTRG.87828.1|MSTRG.98304.2|MSTRG.79806.1|MSTRG.70334.1|MSTRG.88204.2|MSTRG.90061.1|MSTRG.99147.2|MSTRG.52863.1|MSTRG.77261.2|MSTRG.30356.1|MSTRG.75667.2|HLF|MSTRG.344.2|MSTRG.56367.1|MSTRG.13234.6|MSTRG.65192.1|MSTRG.9822.4|MSTRG.7526.1|MSTRG…	CEBPB|PTK2|PTHLH|MPG|FOXN3|MFGE8|LCP2|TMEM18|PDE4D|EXOC3L4|ENSOARG00000007679|CAMK2D|MAP7|NAMPT|SLC1A4|UBE2D3|ENSOARG00000025179|ESR1|TNFRSF21|TEAD4|GDPD4|LARGE|HLF|ENSOARG00000019151|RNASEH2C|OMG|SLC29A3|KCNJ15|ATP11B|FNTA|UNCX|SLC2A10|PTPRG|SERINC5|PDGFA|ENSOARG00000014113
biological_process	GO:0044265 cellular macromolecule catabolic process	0.934363	MSTRG.56367.1|MSTRG.88204.2	RNASEH2C|UBE2D3
biological_process	GO:0003008 system process	0.431008	MSTRG.32020.2|MSTRG.70334.1	PDE4D|SLC1A4
biological_process	GO:0098660 inorganic ion transmembrane transport	0.78313	MSTRG.41118.1|MSTRG.70334.1|MSTRG.71740.1|MSTRG.9822.4	ENSOARG00000014113|SLC1A4|ENSOARG00000007679|KCNJ15
biological_process	GO:0031401 positive regulation of protein modification process	0.55555	MSTRG.100632.1|MSTRG.64038.5|MSTRG.67509.2|MSTRG.64052.1	PTK2|PDGFA|FNTA|UNCX
biological_process	GO:0006807 nitrogen compound metabolic process	0.489424	MSTRG.23883.3|MSTRG.99147.2|MSTRG.98304.2|MSTRG.79806.1|MSTRG.61259.1|MSTRG.56367.1|MSTRG.95989.3	CEBPB|ESR1|MAP7|NAMPT|MPG|RNASEH2C|FOXN3
biological_process	GO:0010556 regulation of macromolecule biosynthetic process	0.710574	MSTRG.54158.3|MSTRG.23883.3|MSTRG.83385.1|MSTRG.99147.2|MSTRG.77261.2|MSTRG.76074.1|MSTRG.64052.1|MSTRG.95989.3|MSTRG.64038.5|MSTRG.79806.1	RREB1|CEBPB|ENSOARG00000012799|ESR1|TEAD4|PTHLH|UNCX|FOXN3|PDGFA|NAMPT
biological_process	GO:0048585 negative regulation of response to stimulus	0.0135476	MSTRG.99147.2|MSTRG.64038.5	ESR1|PDGFA
biological_process	GO:0031175 neuron projection development	0.353087	MSTRG.100632.1|MSTRG.13234.6	PTK2|OMG
biological_process	GO:0032504 multicellular organism reproduction	0.913302	MSTRG.99147.2|MSTRG.98304.2	ESR1|MAP7
biological_process	GO:0015711 organic anion transport	0.592278	MSTRG.7526.1|MSTRG.70334.1	ATP11B|SLC1A4
biological_process	GO:0051246 regulation of protein metabolic process	0.842181	MSTRG.23883.3|MSTRG.32020.2|MSTRG.67542.1|MSTRG.100632.1|MSTRG.64038.5|MSTRG.67509.2|MSTRG.64052.1	CEBPB|PDE4D|SH2D4A|PTK2|PDGFA|FNTA|UNCX
biological_process	GO:0044767 single-organism developmental process	0.523064	MSTRG.23883.3|MSTRG.32020.2|MSTRG.100632.1|MSTRG.99147.2|MSTRG.52863.1|MSTRG.77261.2|MSTRG.76074.1|MSTRG.64052.1|HLF|MSTRG.92008.1|MSTRG.98304.2|MSTRG.64038.5|MSTRG.13234.6	CEBPB|PDE4D|PTK2|ESR1|TNFRSF21|TEAD4|PTHLH|UNCX|HLF|SERINC5|MAP7|PDGFA|OMG
biological_process	GO:0048511 rhythmic process	1	MSTRG.99147.2|MSTRG.79806.1	ESR1|NAMPT
biological_process	GO:0022603 regulation of anatomical structure morphogenesis	1	MSTRG.100632.1|MSTRG.99147.2|MSTRG.64038.5|MSTRG.13234.6	PTK2|ESR1|PDGFA|OMG
biological_process	GO:0009057 macromolecule catabolic process	0.823642	MSTRG.56367.1|MSTRG.88204.2	RNASEH2C|UBE2D3
biological_process	GO:0040012 regulation of locomotion	0.998298	MSTRG.100632.1|MSTRG.41098.1|MSTRG.64038.5	PTK2|PTPRG|PDGFA
biological_process	GO:0009725 response to hormone	0.681985	MSTRG.100632.1|MSTRG.99147.2	PTK2|ESR1
biological_process	GO:0071705 nitrogen compound transport	0.601001	MSTRG.70334.1|MSTRG.65192.1	SLC1A4|SLC29A3
cellular_component	GO:0043228 non-membrane-bounded organelle	0.762297	MSTRG.344.2|MSTRG.54158.3|MSTRG.23883.3|MSTRG.100632.1|MSTRG.99147.2|MSTRG.98304.2|MSTRG.43574.1 MSTRG.50528.2|MSTRG.67509.2|MSTRG.70334.1	ENSOARG00000019151|RREB1|CEBPB|PTK2|ESR1|MAP7|ENSOARG00000019770|FNTA|SLC1A4
cellular_component	GO:0044428 nuclear part	0.370974	MSTRG.54158.3|MSTRG.23883.3|MSTRG.42633.1|MSTRG.19103.1	RREB1|CEBPB|TMEM18|CACYBP
cellular_component	GO:0016020 membrane	0.364201	MSTRG.100632.1|MSTRG.99147.2|MSTRG.52863.1|MSTRG.53145.1|MSTRG.27098.4|MSTRG.37036.16|MSTRG.9822.4|MSTRG.65192.1|MSTRG.7526.1|MSTRG.42633.1|MSTRG.32020.2|MSTRG.71740.1|MSTRG.23714.1|MSTRG.87828.1|MSTRG.98304.2|MSTRG.92008.1|MSTRG.64038.5|MSTRG.70334.1	PTK2|ESR1|TNFRSF21|ENSOARG00000009395|BCAM|MFGE8|KCNJ15|SLC29A3|ATP11B|TMEM18|PDE4D|ENSOARG00000007679|SLC2A10|CAMK2D|MAP7|SERINC5|PDGFA|SLC1A4
cellular_component	GO:0043227 membrane-bounded organelle	0.408782	MSTRG.23883.3|MSTRG.100632.1|MSTRG.99147.2|MSTRG.91073.1|MSTRG.77261.2|MSTRG.76074.1|MSTRG.6087.1|MSTRG.27098.4|MSTRG.95989.3|MSTRG.37036.16|MSTRG.65192.1|MSTRG.54158.3|MSTRG.7526.1|MSTRG.42633.1|MSTRG.15907.3|MSTRG.43574.1 MSTRG.50528.2|MSTRG.19103.1|MSTRG.92008.1|MSTRG.41098.1|MSTRG.79806.1|MSTRG.70334.1|MSTRG.64052.1|MSTRG.88204.2|MSTRG.32232.1	CEBPB|PTK2|ESR1|BST1|TEAD4|PTHLH|NFKBIZ|BCAM|FOXN3|MFGE8|SLC29A3|RREB1|ATP11B|TMEM18|MRPL38|ENSOARG00000019770|CACYBP|SERINC5|PTPRG|NAMPT|SLC1A4|UNCX|UBE2D3|ENSOARG00000005592
cellular_component	GO:0005615 extracellular space	1	MSTRG.90061.1|MSTRG.37036.16|MSTRG.64038.5	ENSOARG00000025179|MFGE8|PDGFA
cellular_component	GO:0098796 membrane protein complex	0.0748214	MSTRG.32020.2|MSTRG.53145.1	PDE4D|ENSOARG00000009395
cellular_component	GO:0071944 cell periphery	1	MSTRG.32020.2|MSTRG.100632.1|MSTRG.99147.2|MSTRG.52863.1|MSTRG.53145.1|MSTRG.39144.3|MSTRG.27098.4|MSTRG.98304.2|MSTRG.37036.16	PDE4D|PTK2|ESR1|TNFRSF21|ENSOARG00000009395|EXOC3L4|BCAM|MAP7|MFGE8
cellular_component	GO:0031982 vesicle	0.58513	MSTRG.54158.3|MSTRG.91073.1|MSTRG.27098.4|MSTRG.19103.1|MSTRG.37036.16|MSTRG.41098.1|MSTRG.92008.1|MSTRG.79806.1|MSTRG.70334.1|MSTRG.88204.2	RREB1|BST1|BCAM|CACYBP|MFGE8|PTPRG|SERINC5|NAMPT|SLC1A4|UBE2D3
cellular_component	GO:0044427 chromosomal part	0.369432	MSTRG.23883.3|MSTRG.99147.2|MSTRG.43574.1 MSTRG.50528.2	CEBPB|ESR1|ENSOARG00000019770
cellular_component	GO:0005694 chromosome	0.678417	MSTRG.23883.3|MSTRG.99147.2|MSTRG.43574.1 MSTRG.50528.2	CEBPB|ESR1|ENSOARG00000019770
cellular_component	GO:0044421 extracellular region part	0.677903	MSTRG.90061.1|MSTRG.54158.3|MSTRG.91073.1|MSTRG.27098.4|MSTRG.19103.1|MSTRG.37036.16|MSTRG.41098.1|MSTRG.92008.1|MSTRG.64038.5|MSTRG.79806.1|MSTRG.70334.1|MSTRG.88204.2	ENSOARG00000025179|RREB1|BST1|BCAM|CACYBP|MFGE8|PTPRG|SERINC5|PDGFA|NAMPT|SLC1A4|UBE2D3
cellular_component	GO:0044430 cytoskeletal part	0.569613	MSTRG.100632.1|MSTRG.98304.2|MSTRG.67509.2|MSTRG.70334.1	PTK2|MAP7|FNTA|SLC1A4
cellular_component	GO:0043230 extracellular organelle	0.909829	MSTRG.54158.3|MSTRG.91073.1|MSTRG.27098.4|MSTRG.19103.1|MSTRG.37036.16|MSTRG.41098.1|MSTRG.92008.1|MSTRG.79806.1|MSTRG.70334.1|MSTRG.88204.2	RREB1|BST1|BCAM|CACYBP|MFGE8|PTPRG|SERINC5|NAMPT|SLC1A4|UBE2D3
cellular_component	GO:0099512 supramolecular fiber	0.983206	MSTRG.98304.2|MSTRG.70334.1	MAP7|SLC1A4
cellular_component	GO:0031974 membrane-enclosed lumen	0.126866	MSTRG.54158.3|MSTRG.23883.3|MSTRG.19103.1	RREB1|CEBPB|CACYBP
cellular_component	GO:0005856 cytoskeleton	0.230732	MSTRG.344.2|MSTRG.100632.1|MSTRG.98304.2|MSTRG.67509.2|MSTRG.70334.1	ENSOARG00000019151|PTK2|MAP7|FNTA|SLC1A4
cellular_component	GO:0016021 integral component of membrane	0.767615	MSTRG.7526.1|MSTRG.32020.2|MSTRG.52863.1|MSTRG.53145.1|MSTRG.71740.1|MSTRG.23714.1|MSTRG.65192.1|MSTRG.9822.4	ATP11B|PDE4D|TNFRSF21|ENSOARG00000009395|ENSOARG00000007679|SLC2A10|SLC29A3|KCNJ15
cellular_component	GO:0043226 organelle	0.737299	MSTRG.23883.3|MSTRG.100632.1|MSTRG.99147.2|MSTRG.91073.1|MSTRG.77261.2|MSTRG.76074.1|MSTRG.6087.1|MSTRG.27098.4|MSTRG.95989.3|MSTRG.344.2|MSTRG.37036.16|MSTRG.65192.1|MSTRG.54158.3|MSTRG.7526.1|MSTRG.42633.1|MSTRG.15907.3|MSTRG.43574.1 MSTRG.50528.2|MSTRG.67509.2|MSTRG.19103.1|MSTRG.92008.1|MSTRG.98304.2|MSTRG.41098.1|MSTRG.79806.1|MSTRG.70334.1|MSTRG.88204.2|MSTRG.64052.1|MSTRG.32232.1	CEBPB|PTK2|ESR1|BST1|TEAD4|PTHLH|NFKBIZ|BCAM|FOXN3|ENSOARG00000019151|MFGE8|SLC29A3|RREB1|ATP11B|TMEM18|MRPL38|ENSOARG00000019770|FNTA|CACYBP|SERINC5|MAP7|PTPRG|NAMPT|SLC1A4|UBE2D3|UNCX|ENSOARG00000005592
cellular_component	GO:0044444 cytoplasmic part	0.135554	MSTRG.7526.1|MSTRG.32020.2|MSTRG.100632.1|MSTRG.15907.3|MSTRG.39144.3|MSTRG.76074.1|MSTRG.67509.2|MSTRG.19103.1|MSTRG.92008.1|MSTRG.65192.1	ATP11B|PDE4D|PTK2|MRPL38|EXOC3L4|PTHLH|FNTA|CACYBP|SERINC5|SLC29A3
cellular_component	GO:0031090 organelle membrane	0.607274	MSTRG.42633.1|MSTRG.65192.1	TMEM18|SLC29A3
cellular_component	GO:0099513 polymeric cytoskeletal fiber	0.695106	MSTRG.98304.2|MSTRG.70334.1	MAP7|SLC1A4
cellular_component	GO:0043231 intracellular membrane-bounded organelle	0.796055	MSTRG.23883.3|MSTRG.100632.1|MSTRG.99147.2|MSTRG.77261.2|MSTRG.76074.1|MSTRG.6087.1|MSTRG.95989.3|MSTRG.65192.1|MSTRG.54158.3|MSTRG.7526.1|MSTRG.42633.1|MSTRG.15907.3|MSTRG.43574.1 MSTRG.50528.2|MSTRG.19103.1|MSTRG.92008.1|MSTRG.64052.1|MSTRG.32232.1	CEBPB|PTK2|ESR1|TEAD4|PTHLH|NFKBIZ|FOXN3|SLC29A3|RREB1|ATP11B|TMEM18|MRPL38|ENSOARG00000019770|CACYBP|SERINC5|UNCX|ENSOARG00000005592
cellular_component	GO:0031975 envelope	0.104762	MSTRG.42633.1|MSTRG.19103.1	TMEM18|CACYBP
cellular_component	GO:0044425 membrane part	0.84801	MSTRG.7526.1|MSTRG.32020.2|MSTRG.100632.1|MSTRG.52863.1|MSTRG.53145.1|MSTRG.71740.1|MSTRG.23714.1|MSTRG.37036.16|MSTRG.65192.1|MSTRG.9822.4	ATP11B|PDE4D|PTK2|TNFRSF21|ENSOARG00000009395|ENSOARG00000007679|SLC2A10|MFGE8|SLC29A3|KCNJ15
cellular_component	GO:0044464 cell part	0.0910607	MSTRG.23883.3|MSTRG.100632.1|MSTRG.53145.1|MSTRG.76074.1|MSTRG.6087.1|MSTRG.27098.4|MSTRG.95989.3|MSTRG.37036.16|MSTRG.54158.3|MSTRG.42633.1|MSTRG.32020.2|MSTRG.15907.3|MSTRG.43574.1 MSTRG.50528.2|MSTRG.39144.3|MSTRG.98304.2|MSTRG.79806.1|MSTRG.70334.1|MSTRG.64052.1|MSTRG.32232.1|MSTRG.99147.2|MSTRG.83385.1|MSTRG.52863.1|MSTRG.77261.2|MSTRG.344.2|MSTRG.19900.1|MSTRG.56367.1|MSTRG.65192.1|MSTRG.75…	CEBPB|PTK2|ENSOARG00000009395|PTHLH|NFKBIZ|BCAM|FOXN3|MFGE8|RREB1|TMEM18|PDE4D|MRPL38|ENSOARG00000019770|EXOC3L4|MAP7|NAMPT|SLC1A4|UNCX|ENSOARG00000005592|ESR1|ENSOARG00000012799|TNFRSF21|TEAD4|ENSOARG00000019151|DDX59|RNASEH2C|SLC29A3|ATP11B|SH2D4A|FNTA|SLC2A10|CACYBP|SERINC5|PDGFA
cellular_component	GO:0098805 whole membrane	0.651573	MSTRG.100632.1|MSTRG.65192.1	PTK2|SLC29A3
cellular_component	GO:0012505 endomembrane system	0.957939	MSTRG.7526.1|MSTRG.42633.1|MSTRG.92008.1|MSTRG.76074.1|MSTRG.19103.1	ATP11B|TMEM18|SERINC5|PTHLH|CACYBP
cellular_component	GO:0005634 nucleus	0.0355556	MSTRG.54158.3|MSTRG.23883.3|MSTRG.42633.1|MSTRG.100632.1|MSTRG.99147.2|MSTRG.43574.1 MSTRG.50528.2|MSTRG.77261.2|MSTRG.76074.1|MSTRG.6087.1|MSTRG.95989.3|MSTRG.19103.1|MSTRG.64052.1|MSTRG.32232.1	RREB1|CEBPB|TMEM18|PTK2|ESR1|ENSOARG00000019770|TEAD4|PTHLH|NFKBIZ|FOXN3|CACYBP|UNCX|ENSOARG00000005592
cellular_component	GO:0005737 cytoplasm	0.515021	MSTRG.23883.3|MSTRG.100632.1|MSTRG.99147.2|MSTRG.77261.2|MSTRG.76074.1|MSTRG.65192.1|MSTRG.54158.3|MSTRG.7526.1|MSTRG.67542.1|MSTRG.32020.2|MSTRG.15907.3|MSTRG.39144.3|MSTRG.67509.2|MSTRG.23714.1|MSTRG.19103.1|MSTRG.92008.1|MSTRG.79806.1|MSTRG.64052.1|MSTRG.32232.1	CEBPB|PTK2|ESR1|TEAD4|PTHLH|SLC29A3|RREB1|ATP11B|SH2D4A|PDE4D|MRPL38|EXOC3L4|FNTA|SLC2A10|CACYBP|SERINC5|NAMPT|UNCX|ENSOARG00000005592
cellular_component	GO:0005886 plasma membrane	0.110976	MSTRG.32020.2|MSTRG.100632.1|MSTRG.99147.2|MSTRG.37036.16|MSTRG.98304.2|MSTRG.52863.1|MSTRG.53145.1|MSTRG.27098.4	PDE4D|PTK2|ESR1|MFGE8|MAP7|TNFRSF21|ENSOARG00000009395|BCAM
cellular_component	GO:0044424 intracellular part	0.562619	MSTRG.23883.3|MSTRG.100632.1|MSTRG.99147.2|MSTRG.77261.2|MSTRG.76074.1|MSTRG.6087.1|MSTRG.95989.3|MSTRG.344.2|MSTRG.56367.1|MSTRG.65192.1|MSTRG.54158.3|MSTRG.7526.1|MSTRG.67542.1|MSTRG.42633.1|MSTRG.32020.2|MSTRG.15907.3|MSTRG.43574.1 MSTRG.50528.2|MSTRG.39144.3|MSTRG.67509.2|MSTRG.19103.1|MSTRG.23714.1|MSTRG.92008.1|MSTRG.98304.2|MSTRG.79806.1|MSTRG.70334.1|MSTRG.64052.1|MSTRG.32232.1	CEBPB|PTK2|ESR1|TEAD4|PTHLH|NFKBIZ|FOXN3|ENSOARG00000019151|RNASEH2C|SLC29A3|RREB1|ATP11B|SH2D4A|TMEM18|PDE4D|MRPL38|ENSOARG00000019770|EXOC3L4|FNTA|CACYBP|SLC2A10|SERINC5|MAP7|NAMPT|SLC1A4|UNCX|ENSOARG00000005592
cellular_component	GO:1903561 extracellular vesicle	0.277856	MSTRG.54158.3|MSTRG.91073.1|MSTRG.27098.4|MSTRG.19103.1|MSTRG.37036.16|MSTRG.41098.1|MSTRG.92008.1|MSTRG.79806.1|MSTRG.70334.1|MSTRG.88204.2	RREB1|BST1|BCAM|CACYBP|MFGE8|PTPRG|SERINC5|NAMPT|SLC1A4|UBE2D3
cellular_component	GO:0043232 intracellular non-membrane-bounded organelle	0.446527	MSTRG.344.2|MSTRG.54158.3|MSTRG.23883.3|MSTRG.100632.1|MSTRG.99147.2|MSTRG.98304.2|MSTRG.43574.1 MSTRG.50528.2|MSTRG.67509.2|MSTRG.70334.1	ENSOARG00000019151|RREB1|CEBPB|PTK2|ESR1|MAP7|ENSOARG00000019770|FNTA|SLC1A4
cellular_component	GO:0044446 intracellular organelle part	0.635568	MSTRG.54158.3|MSTRG.23883.3|MSTRG.42633.1|MSTRG.100632.1|MSTRG.99147.2|MSTRG.43574.1 MSTRG.50528.2|MSTRG.67509.2|MSTRG.19103.1|MSTRG.98304.2|MSTRG.70334.1|MSTRG.65192.1	RREB1|CEBPB|TMEM18|PTK2|ESR1|ENSOARG00000019770|FNTA|CACYBP|MAP7|SLC1A4|SLC29A3
cellular_component	GO:0005829 cytosol	0.951055	MSTRG.32020.2|MSTRG.100632.1	PDE4D|PTK2
cellular_component	GO:0044422 organelle part	0.156853	MSTRG.54158.3|MSTRG.23883.3|MSTRG.42633.1|MSTRG.100632.1|MSTRG.99147.2|MSTRG.43574.1 MSTRG.50528.2|MSTRG.67509.2|MSTRG.19103.1|MSTRG.98304.2|MSTRG.70334.1|MSTRG.65192.1	RREB1|CEBPB|TMEM18|PTK2|ESR1|ENSOARG00000019770|FNTA|CACYBP|MAP7|SLC1A4|SLC29A3
cellular_component	GO:0005576 extracellular region	0.869822	MSTRG.90061.1|MSTRG.54158.3|MSTRG.91073.1|MSTRG.76074.1|MSTRG.27098.4|MSTRG.19103.1|MSTRG.37036.16|MSTRG.41098.1|MSTRG.92008.1|MSTRG.64038.5|MSTRG.79806.1|MSTRG.70334.1|MSTRG.88204.2	ENSOARG00000025179|RREB1|BST1|PTHLH|BCAM|CACYBP|MFGE8|PTPRG|SERINC5|PDGFA|NAMPT|SLC1A4|UBE2D3
cellular_component	GO:0005575 cellular_component	0.807135	MSTRG.23883.3|MSTRG.100632.1|MSTRG.53145.1|MSTRG.76074.1|MSTRG.6087.1|MSTRG.61259.1|MSTRG.27098.4|MSTRG.95989.3|MSTRG.37036.16|MSTRG.31339.1|MSTRG.54158.3|MSTRG.83799.2|MSTRG.32020.2|MSTRG.42633.1|MSTRG.15907.3|MSTRG.43574.1 MSTRG.50528.2|MSTRG.39144.3|MSTRG.71740.1|MSTRG.85066.1|MSTRG.87828.1|MSTRG.98304.2|MSTRG.79806.1|MSTRG.70334.1|MSTRG.88204.2|MSTRG.64052.1|MSTRG.32232.1|MSTRG.90061.1|MSTRG.…	CEBPB|PTK2|ENSOARG00000009395|PTHLH|NFKBIZ|MPG|BCAM|FOXN3|MFGE8|LCP2|RREB1|ENSOARG00000007856|PDE4D|TMEM18|MRPL38|ENSOARG00000019770|EXOC3L4|ENSOARG00000007679|ENSOARG00000006879|CAMK2D|MAP7|NAMPT|SLC1A4|UBE2D3|UNCX|ENSOARG00000005592|ENSOARG00000025179|ENSOARG00000012799|ESR1|BST1|TNFRSF21|LARGE|GDPD4|TEAD4|HLF|ENSOARG00000019151|DDX59|RNASEH2C|KCNJ15|OMG|SLC29A3|ATP11B|SH2D4A|FNTA|UNCX|CACYBP|S…
cellular_component	GO:0005635 nuclear envelope	0.212355	MSTRG.42633.1|MSTRG.19103.1	TMEM18|CACYBP
cellular_component	GO:0009986 cell surface	1	MSTRG.37036.16|MSTRG.64038.5|MSTRG.70334.1|MSTRG.27098.4	MFGE8|PDGFA|SLC1A4|BCAM
cellular_component	GO:0070062 extracellular exosome	0.614501	MSTRG.54158.3|MSTRG.91073.1|MSTRG.27098.4|MSTRG.19103.1|MSTRG.37036.16|MSTRG.41098.1|MSTRG.92008.1|MSTRG.79806.1|MSTRG.70334.1|MSTRG.88204.2	RREB1|BST1|BCAM|CACYBP|MFGE8|PTPRG|SERINC5|NAMPT|SLC1A4|UBE2D3
cellular_component	GO:0005622 intracellular	0.205598	MSTRG.23883.3|MSTRG.83385.1|MSTRG.100632.1|MSTRG.99147.2|MSTRG.77261.2|MSTRG.76074.1|MSTRG.6087.1|MSTRG.95989.3|MSTRG.344.2|MSTRG.19900.1|MSTRG.56367.1|MSTRG.65192.1|MSTRG.54158.3|MSTRG.7526.1|MSTRG.67542.1|MSTRG.42633.1|MSTRG.32020.2|MSTRG.15907.3|MSTRG.43574.1 MSTRG.50528.2|MSTRG.39144.3|MSTRG.67509.2|MSTRG.19103.1|MSTRG.23714.1|MSTRG.92008.1|MSTRG.98304.2|MSTRG.79806.1|MSTRG.70334.1|MSTRG.6405…	CEBPB|ENSOARG00000012799|PTK2|ESR1|TEAD4|PTHLH|NFKBIZ|FOXN3|ENSOARG00000019151|DDX59|RNASEH2C|SLC29A3|RREB1|ATP11B|SH2D4A|TMEM18|PDE4D|MRPL38|ENSOARG00000019770|EXOC3L4|FNTA|CACYBP|SLC2A10|SERINC5|MAP7|NAMPT|SLC1A4|UNCX|ENSOARG00000005592
cellular_component	GO:0043233 organelle lumen	0.916157	MSTRG.54158.3|MSTRG.23883.3	RREB1|CEBPB
cellular_component	GO:0042995 cell projection	0.244546	MSTRG.100632.1|MSTRG.52863.1|MSTRG.64038.5	PTK2|TNFRSF21|PDGFA
cellular_component	GO:0098797 plasma membrane protein complex	0.79361	MSTRG.32020.2|MSTRG.53145.1	PDE4D|ENSOARG00000009395
cellular_component	GO:0031981 nuclear lumen	0.610423	MSTRG.54158.3|MSTRG.23883.3	RREB1|CEBPB
cellular_component	GO:0043234 protein complex	0.789204	MSTRG.32020.2|MSTRG.98304.2|MSTRG.77261.2|MSTRG.53145.1|MSTRG.39144.3|MSTRG.67509.2|MSTRG.56367.1|MSTRG.19103.1	PDE4D|MAP7|TEAD4|ENSOARG00000009395|EXOC3L4|FNTA|RNASEH2C|CACYBP
cellular_component	GO:0030054 cell junction	0.977058	MSTRG.100632.1|MSTRG.31339.1	PTK2|LCP2
cellular_component	GO:0031224 intrinsic component of membrane	0.574802	MSTRG.7526.1|MSTRG.32020.2|MSTRG.52863.1|MSTRG.53145.1|MSTRG.71740.1|MSTRG.23714.1|MSTRG.65192.1|MSTRG.9822.4	ATP11B|PDE4D|TNFRSF21|ENSOARG00000009395|ENSOARG00000007679|SLC2A10|SLC29A3|KCNJ15
cellular_component	GO:0070013 intracellular organelle lumen	0.631569	MSTRG.54158.3|MSTRG.23883.3	RREB1|CEBPB
cellular_component	GO:0032991 macromolecular complex	0.81362	MSTRG.23883.3|MSTRG.32020.2|MSTRG.99147.2|MSTRG.43574.1 MSTRG.50528.2|MSTRG.77261.2|MSTRG.53145.1|MSTRG.39144.3|MSTRG.67509.2|MSTRG.19103.1|MSTRG.98304.2|MSTRG.56367.1	CEBPB|PDE4D|ESR1|ENSOARG00000019770|TEAD4|ENSOARG00000009395|EXOC3L4|FNTA|CACYBP|MAP7|RNASEH2C
cellular_component	GO:0005623 cell	0.236934	MSTRG.23883.3|MSTRG.100632.1|MSTRG.53145.1|MSTRG.76074.1|MSTRG.6087.1|MSTRG.27098.4|MSTRG.95989.3|MSTRG.37036.16|MSTRG.54158.3|MSTRG.42633.1|MSTRG.32020.2|MSTRG.15907.3|MSTRG.43574.1 MSTRG.50528.2|MSTRG.39144.3|MSTRG.98304.2|MSTRG.79806.1|MSTRG.70334.1|MSTRG.64052.1|MSTRG.32232.1|MSTRG.99147.2|MSTRG.83385.1|MSTRG.52863.1|MSTRG.77261.2|MSTRG.344.2|MSTRG.19900.1|MSTRG.56367.1|MSTRG.65192.1|MSTRG.75…	CEBPB|PTK2|ENSOARG00000009395|PTHLH|NFKBIZ|BCAM|FOXN3|MFGE8|RREB1|TMEM18|PDE4D|MRPL38|ENSOARG00000019770|EXOC3L4|MAP7|NAMPT|SLC1A4|UNCX|ENSOARG00000005592|ESR1|ENSOARG00000012799|TNFRSF21|TEAD4|ENSOARG00000019151|DDX59|RNASEH2C|SLC29A3|ATP11B|SH2D4A|FNTA|SLC2A10|CACYBP|SERINC5|PDGFA
cellular_component	GO:0031967 organelle envelope	0.602068	MSTRG.42633.1|MSTRG.19103.1	TMEM18|CACYBP
cellular_component	GO:0000785 chromatin	0.855311	MSTRG.23883.3|MSTRG.99147.2|MSTRG.43574.1 MSTRG.50528.2	CEBPB|ESR1|ENSOARG00000019770
cellular_component	GO:0015630 microtubule cytoskeleton	0.536117	MSTRG.98304.2|MSTRG.67509.2|MSTRG.70334.1	MAP7|FNTA|SLC1A4
cellular_component	GO:0043229 intracellular organelle	0.286207	MSTRG.23883.3|MSTRG.100632.1|MSTRG.99147.2|MSTRG.77261.2|MSTRG.76074.1|MSTRG.6087.1|MSTRG.95989.3|MSTRG.344.2|MSTRG.65192.1|MSTRG.54158.3|MSTRG.7526.1|MSTRG.42633.1|MSTRG.15907.3|MSTRG.43574.1 MSTRG.50528.2|MSTRG.67509.2|MSTRG.19103.1|MSTRG.98304.2|MSTRG.92008.1|MSTRG.70334.1|MSTRG.64052.1|MSTRG.32232.1	CEBPB|PTK2|ESR1|TEAD4|PTHLH|NFKBIZ|FOXN3|ENSOARG00000019151|SLC29A3|RREB1|ATP11B|TMEM18|MRPL38|ENSOARG00000019770|FNTA|CACYBP|MAP7|SERINC5|SLC1A4|UNCX|ENSOARG00000005592
cellular_component	GO:0044459 plasma membrane part	0.451747	MSTRG.32020.2|MSTRG.100632.1|MSTRG.37036.16|MSTRG.52863.1|MSTRG.53145.1	PDE4D|PTK2|MFGE8|TNFRSF21|ENSOARG00000009395
cellular_component	GO:0005794 Golgi apparatus	0.309393	MSTRG.92008.1|MSTRG.76074.1	SERINC5|PTHLH
molecular_function	GO:0016799 hydrolase activity| hydrolyzing N-glycosyl compounds	0.199195	MSTRG.91073.1|MSTRG.61259.1	BST1|MPG
molecular_function	GO:0022891 substrate-specific transmembrane transporter activity	0.222088	MSTRG.7526.1|MSTRG.41118.1|MSTRG.70334.1|MSTRG.71740.1|MSTRG.9822.4|MSTRG.23714.1|MSTRG.65192.1	ATP11B|ENSOARG00000014113|SLC1A4|ENSOARG00000007679|KCNJ15|SLC2A10|SLC29A3
molecular_function	GO:0022853 active ion transmembrane transporter activity	0.99574	MSTRG.7526.1|MSTRG.70334.1|MSTRG.71740.1	ATP11B|SLC1A4|ENSOARG00000007679
molecular_function	GO:0042802 identical protein binding	0.19469	MSTRG.23883.3|MSTRG.99147.2|MSTRG.41098.1|MSTRG.64038.5|MSTRG.87828.1|MSTRG.19103.1|MSTRG.13234.6	CEBPB|ESR1|PTPRG|PDGFA|CAMK2D|CACYBP|OMG
molecular_function	GO:0015077 monovalent inorganic cation transmembrane transporter activity	0.916172	MSTRG.41118.1|MSTRG.70334.1|MSTRG.71740.1|MSTRG.9822.4	ENSOARG00000014113|SLC1A4|ENSOARG00000007679|KCNJ15
molecular_function	GO:0022857 transmembrane transporter activity	1	MSTRG.7526.1|MSTRG.41118.1|MSTRG.70334.1|MSTRG.71740.1|MSTRG.9822.4|MSTRG.23714.1|MSTRG.65192.1	ATP11B|ENSOARG00000014113|SLC1A4|ENSOARG00000007679|KCNJ15|SLC2A10|SLC29A3
molecular_function	GO:0022892 substrate-specific transporter activity	0.226456	MSTRG.7526.1|MSTRG.41118.1|MSTRG.70334.1|MSTRG.71740.1|MSTRG.9822.4|MSTRG.23714.1|MSTRG.65192.1	ATP11B|ENSOARG00000014113|SLC1A4|ENSOARG00000007679|KCNJ15|SLC2A10|SLC29A3
molecular_function	GO:0008092 cytoskeletal protein binding	0.37668	MSTRG.100632.1|MSTRG.67509.2|MSTRG.87828.1	PTK2|FNTA|CAMK2D
molecular_function	GO:0005216 ion channel activity	0.602953	MSTRG.70334.1|MSTRG.9822.4	SLC1A4|KCNJ15
molecular_function	GO:0003677 DNA binding	0.402219	MSTRG.23883.3|MSTRG.99147.2|MSTRG.43574.1 MSTRG.50528.2|MSTRG.77261.2|MSTRG.61259.1|MSTRG.64052.1|MSTRG.95989.3	CEBPB|ESR1|ENSOARG00000019770|TEAD4|MPG|UNCX|FOXN3
molecular_function	GO:0004872 receptor activity	0.689652	MSTRG.99147.2|MSTRG.27098.4|MSTRG.9822.4	ESR1|BCAM|KCNJ15
molecular_function	GO:0022803 passive transmembrane transporter activity	0.906624	MSTRG.70334.1|MSTRG.9822.4	SLC1A4|KCNJ15
molecular_function	GO:1901363 heterocyclic compound binding	0.366806	MSTRG.23883.3|MSTRG.83385.1|MSTRG.100632.1|MSTRG.99147.2|MSTRG.77261.2|MSTRG.61259.1|MSTRG.95989.3|MSTRG.19900.1|MSTRG.54158.3|MSTRG.7526.1|MSTRG.32020.2|MSTRG.83799.2|MSTRG.43574.1 MSTRG.50528.2|MSTRG.64052.1|MSTRG.85066.1|MSTRG.87828.1|MSTRG.64052.1	CEBPB|ENSOARG00000012799|PTK2|ESR1|TEAD4|MPG|FOXN3|DDX59|RREB1|ATP11B|PDE4D|ENSOARG00000007856|ENSOARG00000019770|UNCX|ENSOARG00000006879|CAMK2D|UNCX
molecular_function	GO:0016301 kinase activity	1	MSTRG.100632.1|MSTRG.87828.1	PTK2|CAMK2D
molecular_function	GO:0016740 transferase activity	0.537769	MSTRG.100632.1|MSTRG.75667.2|MSTRG.79806.1|MSTRG.67509.2|MSTRG.88204.2|MSTRG.87828.1	PTK2|LARGE|NAMPT|FNTA|UBE2D3|CAMK2D
molecular_function	GO:0032555 purine ribonucleotide binding	0.684088	MSTRG.7526.1|MSTRG.32020.2|MSTRG.100632.1|MSTRG.19900.1|MSTRG.87828.1	ATP11B|PDE4D|PTK2|DDX59|CAMK2D
molecular_function	GO:0032553 ribonucleotide binding	0.653888	MSTRG.7526.1|MSTRG.32020.2|MSTRG.100632.1|MSTRG.19900.1|MSTRG.87828.1	ATP11B|PDE4D|PTK2|DDX59|CAMK2D
molecular_function	GO:0015291 secondary active transmembrane transporter activity	0.424157	MSTRG.70334.1|MSTRG.71740.1	SLC1A4|ENSOARG00000007679
molecular_function	GO:0001882 nucleoside binding	0.731284	MSTRG.7526.1|MSTRG.100632.1|MSTRG.19900.1|MSTRG.87828.1	ATP11B|PTK2|DDX59|CAMK2D
molecular_function	GO:0003676 nucleic acid binding	0.773794	MSTRG.54158.3|MSTRG.23883.3|MSTRG.83385.1|MSTRG.83799.2|MSTRG.99147.2|MSTRG.43574.1 MSTRG.50528.2|MSTRG.77261.2|MSTRG.61259.1|MSTRG.85066.1|MSTRG.64052.1|MSTRG.95989.3|MSTRG.19900.1|MSTRG.64052.1	RREB1|CEBPB|ENSOARG00000012799|ENSOARG00000007856|ESR1|ENSOARG00000019770|TEAD4|MPG|ENSOARG00000006879|UNCX|FOXN3|DDX59|UNCX
molecular_function	GO:0022804 active transmembrane transporter activity	1	MSTRG.7526.1|MSTRG.70334.1|MSTRG.71740.1	ATP11B|SLC1A4|ENSOARG00000007679
molecular_function	GO:0001228 transcriptional activator activity| RNA polymerase II transcription regulatory region sequence-specific binding	0.991674	MSTRG.23883.3|MSTRG.99147.2	CEBPB|ESR1
molecular_function	GO:0044877 macromolecular complex binding	0.917402	MSTRG.23883.3|MSTRG.99147.2|MSTRG.37036.16|MSTRG.64038.5|MSTRG.43574.1 MSTRG.50528.2|MSTRG.67509.2	CEBPB|ESR1|MFGE8|PDGFA|ENSOARG00000019770|FNTA
molecular_function	GO:0032549 ribonucleoside binding	0.258999	MSTRG.7526.1|MSTRG.100632.1|MSTRG.19900.1|MSTRG.87828.1	ATP11B|PTK2|DDX59|CAMK2D
molecular_function	GO:0046872 metal ion binding	0.910475	MSTRG.54158.3|MSTRG.7526.1|MSTRG.32020.2|MSTRG.99147.2|MSTRG.85066.1	RREB1|ATP11B|PDE4D|ESR1|ENSOARG00000006879
molecular_function	GO:0019899 enzyme binding	0.350374	MSTRG.32020.2|MSTRG.67542.1|MSTRG.100632.1|MSTRG.99147.2|MSTRG.67509.2	PDE4D|SH2D4A|PTK2|ESR1|FNTA
molecular_function	GO:0008324 cation transmembrane transporter activity	0.600735	MSTRG.7526.1|MSTRG.41118.1|MSTRG.70334.1|MSTRG.71740.1|MSTRG.9822.4	ATP11B|ENSOARG00000014113|SLC1A4|ENSOARG00000007679|KCNJ15
molecular_function	GO:0005488 binding	0.857203	MSTRG.23883.3|MSTRG.100632.1|MSTRG.53145.1|MSTRG.76074.1|MSTRG.6087.1|MSTRG.61259.1|MSTRG.27098.4|MSTRG.95989.3|MSTRG.37036.16|MSTRG.31339.1|MSTRG.54158.3|MSTRG.32020.2|MSTRG.83799.2|MSTRG.43574.1 MSTRG.50528.2|MSTRG.85066.1|MSTRG.87828.1|MSTRG.98304.2|MSTRG.79806.1|MSTRG.88204.2|MSTRG.64052.1|MSTRG.90061.1|MSTRG.99147.2|MSTRG.83385.1|MSTRG.52863.1|MSTRG.77261.2|MSTRG.75667.2|MSTRG.19900.1|MSTRG.…	CEBPB|PTK2|ENSOARG00000009395|PTHLH|NFKBIZ|MPG|BCAM|FOXN3|MFGE8|LCP2|RREB1|PDE4D|ENSOARG00000007856|ENSOARG00000019770|ENSOARG00000006879|CAMK2D|MAP7|NAMPT|UBE2D3|UNCX|ENSOARG00000025179|ESR1|ENSOARG00000012799|TNFRSF21|TEAD4|LARGE|DDX59|OMG|KCNJ15|ATP11B|SH2D4A|FNTA|UNCX|CACYBP|PTPRG|PDGFA
molecular_function	GO:0043168 anion binding	0.450663	MSTRG.7526.1|MSTRG.32020.2|MSTRG.100632.1|MSTRG.37036.16|MSTRG.19900.1|MSTRG.87828.1	ATP11B|PDE4D|PTK2|MFGE8|DDX59|CAMK2D
molecular_function	GO:0032559 adenyl ribonucleotide binding	0.472035	MSTRG.7526.1|MSTRG.32020.2|MSTRG.100632.1|MSTRG.19900.1|MSTRG.87828.1	ATP11B|PDE4D|PTK2|DDX59|CAMK2D
molecular_function	GO:0008081 phosphoric diester hydrolase activity	0.167377	MSTRG.32020.2|MSTRG.30356.1	PDE4D|GDPD4
molecular_function	GO:0005102 receptor binding	0.194661	MSTRG.90061.1|MSTRG.37036.16|MSTRG.64038.5|MSTRG.76074.1|MSTRG.67509.2	ENSOARG00000025179|MFGE8|PDGFA|PTHLH|FNTA
molecular_function	GO:0016462 pyrophosphatase activity	0.816144	MSTRG.7526.1|MSTRG.19900.1	ATP11B|DDX59
molecular_function	GO:0022890 inorganic cation transmembrane transporter activity	0.985425	MSTRG.41118.1|MSTRG.70334.1|MSTRG.71740.1|MSTRG.9822.4	ENSOARG00000014113|SLC1A4|ENSOARG00000007679|KCNJ15
molecular_function	GO:0005215 transporter activity	0.469898	MSTRG.7526.1|MSTRG.41118.1|MSTRG.70334.1|MSTRG.71740.1|MSTRG.9822.4|MSTRG.23714.1|MSTRG.65192.1	ATP11B|ENSOARG00000014113|SLC1A4|ENSOARG00000007679|KCNJ15|SLC2A10|SLC29A3
molecular_function	GO:0097367 carbohydrate derivative binding	0.893527	MSTRG.7526.1|MSTRG.32020.2|MSTRG.100632.1|MSTRG.37036.16|MSTRG.19900.1|MSTRG.87828.1	ATP11B|PDE4D|PTK2|MFGE8|DDX59|CAMK2D
molecular_function	GO:0016788 hydrolase activity| acting on ester bonds	0.848162	MSTRG.32020.2|MSTRG.41098.1|MSTRG.30356.1	PDE4D|PTPRG|GDPD4
molecular_function	GO:0032403 protein complex binding	0.607157	MSTRG.37036.16|MSTRG.64038.5|MSTRG.43574.1 MSTRG.50528.2|MSTRG.67509.2	MFGE8|PDGFA|ENSOARG00000019770|FNTA
molecular_function	GO:0004871 signal transducer activity	0.850281	MSTRG.100632.1|MSTRG.99147.2	PTK2|ESR1
molecular_function	GO:0032550 purine ribonucleoside binding	0.544272	MSTRG.7526.1|MSTRG.100632.1|MSTRG.19900.1|MSTRG.87828.1	ATP11B|PTK2|DDX59|CAMK2D
molecular_function	GO:0035639 purine ribonucleoside triphosphate binding	0.12098	MSTRG.7526.1|MSTRG.100632.1|MSTRG.19900.1|MSTRG.87828.1	ATP11B|PTK2|DDX59|CAMK2D
molecular_function	GO:0003674 molecular_function	0.736309	MSTRG.23883.3|MSTRG.100632.1|MSTRG.53145.1|MSTRG.76074.1|MSTRG.6087.1|MSTRG.61259.1|MSTRG.27098.4|MSTRG.95989.3|MSTRG.37036.16|MSTRG.31339.1|MSTRG.54158.3|MSTRG.83799.2|MSTRG.32020.2|MSTRG.42633.1|MSTRG.15907.3|MSTRG.43574.1 MSTRG.50528.2|MSTRG.39144.3|MSTRG.71740.1|MSTRG.85066.1|MSTRG.87828.1|MSTRG.98304.2|MSTRG.79806.1|MSTRG.70334.1|MSTRG.88204.2|MSTRG.64052.1|MSTRG.32232.1|MSTRG.90061.1|MSTRG.…	CEBPB|PTK2|ENSOARG00000009395|PTHLH|NFKBIZ|MPG|BCAM|FOXN3|MFGE8|LCP2|RREB1|ENSOARG00000007856|PDE4D|TMEM18|MRPL38|ENSOARG00000019770|EXOC3L4|ENSOARG00000007679|ENSOARG00000006879|CAMK2D|MAP7|NAMPT|SLC1A4|UBE2D3|UNCX|ENSOARG00000005592|ENSOARG00000025179|ENSOARG00000012799|ESR1|BST1|TNFRSF21|LARGE|GDPD4|TEAD4|HLF|ENSOARG00000019151|DDX59|RNASEH2C|KCNJ15|OMG|SLC29A3|ATP11B|SH2D4A|FNTA|UNCX|CACYBP|S…
molecular_function	GO:0043565 sequence-specific DNA binding	0.874787	MSTRG.23883.3|MSTRG.99147.2|MSTRG.77261.2|MSTRG.64052.1|MSTRG.95989.3	CEBPB|ESR1|TEAD4|UNCX|FOXN3
molecular_function	GO:0005515 protein binding	0.331825	MSTRG.90061.1|MSTRG.23883.3|MSTRG.100632.1|MSTRG.99147.2|MSTRG.52863.1|MSTRG.75667.2|MSTRG.53145.1|MSTRG.76074.1|MSTRG.6087.1|MSTRG.61259.1|MSTRG.27098.4|MSTRG.95989.3|MSTRG.37036.16|MSTRG.31339.1|MSTRG.9822.4|MSTRG.13234.6|MSTRG.7526.1|MSTRG.67542.1|MSTRG.32020.2|MSTRG.43574.1 MSTRG.50528.2|MSTRG.67509.2|MSTRG.87828.1|MSTRG.19103.1|MSTRG.41098.1|MSTRG.98304.2|MSTRG.64038.5|MSTRG.79806.1|MSTRG.88…	ENSOARG00000025179|CEBPB|PTK2|ESR1|TNFRSF21|LARGE|ENSOARG00000009395|PTHLH|NFKBIZ|MPG|BCAM|FOXN3|MFGE8|LCP2|KCNJ15|OMG|ATP11B|SH2D4A|PDE4D|ENSOARG00000019770|FNTA|CAMK2D|CACYBP|PTPRG|MAP7|PDGFA|NAMPT|UBE2D3|UNCX
molecular_function	GO:0016787 hydrolase activity	0.524429	MSTRG.7526.1|MSTRG.32020.2|MSTRG.91073.1|MSTRG.30356.1|MSTRG.61259.1|MSTRG.41098.1|MSTRG.19900.1|TRYPTASE-1	ATP11B|PDE4D|BST1|GDPD4|MPG|PTPRG|DDX59|TRYPTASE-1
molecular_function	GO:0043169 cation binding	0.672892	MSTRG.54158.3|MSTRG.7526.1|MSTRG.32020.2|MSTRG.99147.2|MSTRG.85066.1	RREB1|ATP11B|PDE4D|ESR1|ENSOARG00000006879
molecular_function	GO:0043167 ion binding	0.829382	MSTRG.54158.3|MSTRG.7526.1|MSTRG.32020.2|MSTRG.100632.1|MSTRG.99147.2|MSTRG.85066.1|MSTRG.87828.1|MSTRG.37036.16|MSTRG.19900.1	RREB1|ATP11B|PDE4D|PTK2|ESR1|ENSOARG00000006879|CAMK2D|MFGE8|DDX59
molecular_function	GO:0004672 protein kinase activity	0.289711	MSTRG.100632.1|MSTRG.87828.1	PTK2|CAMK2D
molecular_function	GO:0015075 ion transmembrane transporter activity	0.670902	MSTRG.7526.1|MSTRG.41118.1|MSTRG.70334.1|MSTRG.71740.1|MSTRG.9822.4	ATP11B|ENSOARG00000014113|SLC1A4|ENSOARG00000007679|KCNJ15
molecular_function	GO:0017111 nucleoside-triphosphatase activity	0.614669	MSTRG.7526.1|MSTRG.19900.1	ATP11B|DDX59
molecular_function	GO:0046983 protein dimerization activity	0.359201	MSTRG.23883.3|MSTRG.64038.5|MSTRG.87828.1|MSTRG.19103.1	CEBPB|PDGFA|CAMK2D|CACYBP
molecular_function	GO:0019901 protein kinase binding	0.0344143	MSTRG.100632.1|MSTRG.67509.2	PTK2|FNTA
molecular_function	GO:0098772 molecular function regulator	0.0542975	MSTRG.67509.2|MSTRG.87828.1	FNTA|CAMK2D
molecular_function	GO:0016818 hydrolase activity| acting on acid anhydrides| in phosphorus-containing anhydrides	0.595334	MSTRG.7526.1|MSTRG.19900.1	ATP11B|DDX59
molecular_function	GO:0015081 sodium ion transmembrane transporter activity	0.855535	MSTRG.70334.1|MSTRG.71740.1	SLC1A4|ENSOARG00000007679
molecular_function	GO:0046982 protein heterodimerization activity	0.43458	MSTRG.23883.3|MSTRG.64038.5	CEBPB|PDGFA
molecular_function	GO:0022838 substrate-specific channel activity	0.567723	MSTRG.70334.1|MSTRG.9822.4	SLC1A4|KCNJ15
molecular_function	GO:0030554 adenyl nucleotide binding	0.460191	MSTRG.7526.1|MSTRG.32020.2|MSTRG.100632.1|MSTRG.19900.1|MSTRG.87828.1	ATP11B|PDE4D|PTK2|DDX59|CAMK2D
molecular_function	GO:0042803 protein homodimerization activity	0.105633	MSTRG.23883.3|MSTRG.64038.5|MSTRG.87828.1|MSTRG.19103.1	CEBPB|PDGFA|CAMK2D|CACYBP
molecular_function	GO:0016757 transferase activity| transferring glycosyl groups	0.207653	MSTRG.75667.2|MSTRG.79806.1	LARGE|NAMPT
molecular_function	GO:0004713 protein tyrosine kinase activity	0.606052	MSTRG.100632.1|MSTRG.87828.1	PTK2|CAMK2D
molecular_function	GO:0003700 transcription factor activity| sequence-specific DNA binding	0.677065	MSTRG.54158.3|MSTRG.23883.3|MSTRG.99147.2|MSTRG.77261.2|MSTRG.64052.1|MSTRG.95989.3	RREB1|CEBPB|ESR1|TEAD4|UNCX|FOXN3
molecular_function	GO:0001071 nucleic acid binding transcription factor activity	0.800048	MSTRG.54158.3|MSTRG.23883.3|MSTRG.99147.2|MSTRG.77261.2|MSTRG.64052.1|MSTRG.95989.3	RREB1|CEBPB|ESR1|TEAD4|UNCX|FOXN3
molecular_function	GO:0008289 lipid binding	0.397759	MSTRG.99147.2|MSTRG.37036.16	ESR1|MFGE8
molecular_function	GO:0019900 kinase binding	0.556755	MSTRG.100632.1|MSTRG.67509.2	PTK2|FNTA
molecular_function	GO:0060089 molecular transducer activity	0.466443	MSTRG.99147.2|MSTRG.27098.4|MSTRG.9822.4	ESR1|BCAM|KCNJ15
molecular_function	GO:0000982 transcription factor activity| RNA polymerase II core promoter proximal region sequence-specific binding	0.805837	MSTRG.23883.3|MSTRG.99147.2	CEBPB|ESR1
molecular_function	GO:0001883 purine nucleoside binding	0.907252	MSTRG.7526.1|MSTRG.100632.1|MSTRG.19900.1|MSTRG.87828.1	ATP11B|PTK2|DDX59|CAMK2D
molecular_function	GO:0016773 phosphotransferase activity| alcohol group as acceptor	0.727925	MSTRG.100632.1|MSTRG.87828.1	PTK2|CAMK2D
molecular_function	GO:0003824 catalytic activity	0.396516	MSTRG.7526.1|MSTRG.32020.2|MSTRG.100632.1|MSTRG.91073.1|MSTRG.75667.2|MSTRG.30356.1|MSTRG.61259.1|MSTRG.67509.2|MSTRG.87828.1|MSTRG.41098.1|MSTRG.19900.1|MSTRG.79806.1|TRYPTASE-1|MSTRG.41118.1|MSTRG.88204.2	ATP11B|PDE4D|PTK2|BST1|LARGE|GDPD4|MPG|FNTA|CAMK2D|PTPRG|DDX59|NAMPT|TRYPTASE-1|ENSOARG00000014113|UBE2D3
molecular_function	GO:0005524 ATP binding	0.692235	MSTRG.7526.1|MSTRG.100632.1|MSTRG.19900.1|MSTRG.87828.1	ATP11B|PTK2|DDX59|CAMK2D
molecular_function	GO:0001077 transcriptional activator activity| RNA polymerase II core promoter proximal region sequence-specific binding	0.831931	MSTRG.23883.3|MSTRG.99147.2	CEBPB|ESR1
molecular_function	GO:0003682 chromatin binding	1	MSTRG.23883.3|MSTRG.99147.2|MSTRG.43574.1 MSTRG.50528.2	CEBPB|ESR1|ENSOARG00000019770
molecular_function	GO:0015267 channel activity	0.298085	MSTRG.70334.1|MSTRG.9822.4	SLC1A4|KCNJ15
molecular_function	GO:0046873 metal ion transmembrane transporter activity	0.611296	MSTRG.70334.1|MSTRG.71740.1|MSTRG.9822.4	SLC1A4|ENSOARG00000007679|KCNJ15
molecular_function	GO:0017076 purine nucleotide binding	0.771941	MSTRG.7526.1|MSTRG.32020.2|MSTRG.100632.1|MSTRG.19900.1|MSTRG.87828.1	ATP11B|PDE4D|PTK2|DDX59|CAMK2D
molecular_function	GO:0016798 hydrolase activity| acting on glycosyl bonds	0.967128	MSTRG.91073.1|MSTRG.61259.1	BST1|MPG
molecular_function	GO:0097159 organic cyclic compound binding	0.691045	MSTRG.23883.3|MSTRG.83385.1|MSTRG.100632.1|MSTRG.99147.2|MSTRG.77261.2|MSTRG.61259.1|MSTRG.95989.3|MSTRG.19900.1|MSTRG.54158.3|MSTRG.7526.1|MSTRG.32020.2|MSTRG.83799.2|MSTRG.43574.1 MSTRG.50528.2|MSTRG.64052.1|MSTRG.85066.1|MSTRG.87828.1|MSTRG.64052.1	CEBPB|ENSOARG00000012799|PTK2|ESR1|TEAD4|MPG|FOXN3|DDX59|RREB1|ATP11B|PDE4D|ENSOARG00000007856|ENSOARG00000019770|UNCX|ENSOARG00000006879|CAMK2D|UNCX
molecular_function	GO:0000166 nucleotide binding	0.721565	MSTRG.7526.1|MSTRG.83799.2|MSTRG.32020.2|MSTRG.100632.1|MSTRG.19900.1|MSTRG.64052.1|MSTRG.87828.1	ATP11B|ENSOARG00000007856|PDE4D|PTK2|DDX59|UNCX|CAMK2D
molecular_function	GO:0042578 phosphoric ester hydrolase activity	0.612171	MSTRG.32020.2|MSTRG.41098.1|MSTRG.30356.1	PDE4D|PTPRG|GDPD4
molecular_function	GO:0000981 RNA polymerase II transcription factor activity| sequence-specific DNA binding	0.249544	MSTRG.23883.3|MSTRG.99147.2	CEBPB|ESR1
molecular_function	GO:1901265 nucleoside phosphate binding	0.763181	MSTRG.7526.1|MSTRG.83799.2|MSTRG.32020.2|MSTRG.100632.1|MSTRG.19900.1|MSTRG.64052.1|MSTRG.87828.1	ATP11B|ENSOARG00000007856|PDE4D|PTK2|DDX59|UNCX|CAMK2D
molecular_function	GO:0016817 hydrolase activity| acting on acid anhydrides	0.277668	MSTRG.7526.1|MSTRG.19900.1	ATP11B|DDX59
molecular_function	GO:0036094 small molecule binding	0.794221	MSTRG.7526.1|MSTRG.83799.2|MSTRG.32020.2|MSTRG.100632.1|MSTRG.87828.1|MSTRG.37036.16|MSTRG.19900.1|MSTRG.64052.1	ATP11B|ENSOARG00000007856|PDE4D|PTK2|CAMK2D|MFGE8|DDX59|UNCX
molecular_function	GO:0016772 transferase activity| transferring phosphorus-containing groups	1	MSTRG.100632.1|MSTRG.87828.1	PTK2|CAMK2D

## Sheet: KEGG
	Supplementary File 4. The KEGG annotation of the target genes of differentially expressed lncRNAs in the mammary gland tissues between the STH ewes and the GAM ewes.
Pathway_ID	Pathway	level1	level2	p-value	LncRNA	Target gene_KO	URL
ko04012	ErbB signaling pathway	Environmental Information Processing	Signal transduction	0.0112021	MSTRG.100632.1|MSTRG.87828.1	PTK2|CAMK2D	http://www.kegg.jp/kegg-bin/show_pathway?map04012/K05725%09%23FFFFFF,red/K04515%09%23FFFFFF,red/
ko04310	Wnt signaling pathway	Environmental Information Processing	Signal transduction	0.0196937	MSTRG.19103.1|MSTRG.87828.1	CACYBP|CAMK2D	http://www.kegg.jp/kegg-bin/show_pathway?map04310/K04507%09%23FFFFFF,red/K04515%09%23FFFFFF,red/
ko04510	Focal adhesion	Cellular Processes	Cellular commiunity	0.513459	MSTRG.100632.1|MSTRG.64038.5	PTK2|PDGFA	http://www.kegg.jp/kegg-bin/show_pathway?map04510/K05725%09%23FFFFFF,red/
ko04360	Axon guidance	Organismal Systems	Development	0.0582067	MSTRG.100632.1|MSTRG.87828.1	PTK2|CAMK2D	http://www.kegg.jp/kegg-bin/show_pathway?map04360/K05725%09%23FFFFFF,red/K04515%09%23FFFFFF,red/
ko04745	Phototransduction - fly	Organismal Systems	Sensory system	0.0540131	MSTRG.87828.1	CAMK2D	http://www.kegg.jp/kegg-bin/show_pathway?map04745/K04515%09%23FFFFFF,red/
ko03030	DNA replication	Genetic Information Processing	Replication and repair	0.0598344	MSTRG.56367.1	RNASEH2C	http://www.kegg.jp/kegg-bin/show_pathway?map03030/K10745%09%23FFFFFF,red/
ko04370	VEGF signaling pathway	Environmental Information Processing	Signal transduction	0.102385	MSTRG.100632.1	PTK2	http://www.kegg.jp/kegg-bin/show_pathway?map04370/K05725%09%23FFFFFF,red/
ko04260	Cardiac muscle contraction	Organismal Systems	Circulatory system	0.110665	MSTRG.41118.1	ENSOARG00000014113	http://www.kegg.jp/kegg-bin/show_pathway?map04260/K02268%09%23FFFFFF,red/
ko04664	Fc epsilon RI signaling pathway	Organismal Systems	Immune system	0.116143	MSTRG.31339.1	LCP2	http://www.kegg.jp/kegg-bin/show_pathway?map04664/K07361%09%23FFFFFF,red/
ko04720	Long-term potentiation	Organismal Systems	Nervous system	0.121588	MSTRG.87828.1	CAMK2D	http://www.kegg.jp/kegg-bin/show_pathway?map04720/K04515%09%23FFFFFF,red/
ko04971	Gastric acid secretion	Organismal Systems	Digestive system	0.127	MSTRG.87828.1	CAMK2D	http://www.kegg.jp/kegg-bin/show_pathway?map04971/K04515%09%23FFFFFF,red/
ko04925	Aldosterone synthesis and secretion	Organismal Systems	Endocrine system	0.132379	MSTRG.87828.1	CAMK2D	http://www.kegg.jp/kegg-bin/show_pathway?map04925/K04515%09%23FFFFFF,red/
ko04911	Insulin secretion	Organismal Systems	Endocrine system	0.132379	MSTRG.87828.1	CAMK2D	http://www.kegg.jp/kegg-bin/show_pathway?map04911/K04515%09%23FFFFFF,red/
ko04713	Circadian entrainment	Organismal Systems	Environmental adaptation	0.140386	MSTRG.87828.1	CAMK2D	http://www.kegg.jp/kegg-bin/show_pathway?map04713/K04515%09%23FFFFFF,red/
ko04916	Melanogenesis	Organismal Systems	Endocrine system	0.153571	MSTRG.87828.1	CAMK2D	http://www.kegg.jp/kegg-bin/show_pathway?map04916/K04515%09%23FFFFFF,red/
ko04660	T cell receptor signaling pathway	Organismal Systems	Immune system	0.163975	MSTRG.31339.1	LCP2	http://www.kegg.jp/kegg-bin/show_pathway?map04660/K07361%09%23FFFFFF,red/
ko04912	GnRH signaling pathway	Organismal Systems	Endocrine system	0.166557	MSTRG.87828.1	CAMK2D	http://www.kegg.jp/kegg-bin/show_pathway?map04912/K04515%09%23FFFFFF,red/
ko04650	Natural killer cell mediated cytotoxicity	Organismal Systems	Immune system	0.171696	MSTRG.31339.1	LCP2	http://www.kegg.jp/kegg-bin/show_pathway?map04650/K07361%09%23FFFFFF,red/
ko00190	Oxidative phosphorylation	Metabolism	Energy metabolism	0.176804	MSTRG.41118.1	ENSOARG00000014113	http://www.kegg.jp/kegg-bin/show_pathway?map00190/K02268%09%23FFFFFF,red/
ko04750	Inflammatory mediator regulation of TRP channels	Organismal Systems	Sensory system	0.176804	MSTRG.87828.1	CAMK2D	http://www.kegg.jp/kegg-bin/show_pathway?map04750/K04515%09%23FFFFFF,red/
ko04725	Cholinergic synapse	Organismal Systems	Nervous system	0.176804	MSTRG.87828.1	CAMK2D	http://www.kegg.jp/kegg-bin/show_pathway?map04725/K04515%09%23FFFFFF,red/
ko04114	Oocyte meiosis	Cellular Processes	Cell growth and death	0.179346	MSTRG.87828.1	CAMK2D	http://www.kegg.jp/kegg-bin/show_pathway?map04114/K04515%09%23FFFFFF,red/
ko04922	Glucagon signaling pathway	Organismal Systems	Endocrine system	0.186927	MSTRG.87828.1	CAMK2D	http://www.kegg.jp/kegg-bin/show_pathway?map04922/K04515%09%23FFFFFF,red/
ko04066	HIF-1 signaling pathway	Environmental Information Processing	Signal transduction	0.189439	MSTRG.87828.1	CAMK2D	http://www.kegg.jp/kegg-bin/show_pathway?map04066/K04515%09%23FFFFFF,red/
ko04380	Osteoclast differentiation	Organismal Systems	Development	0.194439	MSTRG.31339.1	LCP2	http://www.kegg.jp/kegg-bin/show_pathway?map04380/K07361%09%23FFFFFF,red/
ko04722	Neurotrophin signaling pathway	Organismal Systems	Nervous system	0.196928	MSTRG.87828.1	CAMK2D	http://www.kegg.jp/kegg-bin/show_pathway?map04722/K04515%09%23FFFFFF,red/
ko04728	Dopaminergic synapse	Organismal Systems	Nervous system	0.199409	MSTRG.87828.1	CAMK2D	http://www.kegg.jp/kegg-bin/show_pathway?map04728/K04515%09%23FFFFFF,red/
ko04670	Leukocyte transendothelial migration	Organismal Systems	Immune system	0.199409	MSTRG.100632.1	PTK2	http://www.kegg.jp/kegg-bin/show_pathway?map04670/K05725%09%23FFFFFF,red/
ko04611	Platelet activation	Organismal Systems	Immune system	0.22621	MSTRG.31339.1	LCP2	http://www.kegg.jp/kegg-bin/show_pathway?map04611/K07361%09%23FFFFFF,red/
ko04921	Oxytocin signaling pathway	Organismal Systems	Endocrine system	0.233364	MSTRG.87828.1	CAMK2D	http://www.kegg.jp/kegg-bin/show_pathway?map04921/K04515%09%23FFFFFF,red/
ko04062	Chemokine signaling pathway	Organismal Systems	Immune system	0.242803	MSTRG.100632.1	PTK2	http://www.kegg.jp/kegg-bin/show_pathway?map04062/K05725%09%23FFFFFF,red/
ko04261	Adrenergic signaling in cardiomyocytes	Organismal Systems	Circulatory system	0.249806	MSTRG.87828.1	CAMK2D	http://www.kegg.jp/kegg-bin/show_pathway?map04261/K04515%09%23FFFFFF,red/
ko04020	Calcium signaling pathway	Environmental Information Processing	Signal transduction	0.256746	MSTRG.87828.1	CAMK2D	http://www.kegg.jp/kegg-bin/show_pathway?map04020/K04515%09%23FFFFFF,red/
ko04015	Rap1 signaling pathway	Environmental Information Processing	Signal transduction	0.281657	MSTRG.31339.1	LCP2	http://www.kegg.jp/kegg-bin/show_pathway?map04015/K07361%09%23FFFFFF,red/
ko04810	Regulation of actin cytoskeleton	Cellular Processes	Cell motility	0.303589	MSTRG.100632.1	PTK2	http://www.kegg.jp/kegg-bin/show_pathway?map04810/K05725%09%23FFFFFF,red/
ko04024	cAMP signaling pathway	Environmental Information Processing	Signal transduction	0.303589	MSTRG.87828.1	CAMK2D	http://www.kegg.jp/kegg-bin/show_pathway?map04024/K04515%09%23FFFFFF,red/
ko04060	Cytokine-cytokine receptor interaction	Environmental Information Processing	Signaling molecules and interaction	0.312176	MSTRG.52863.1	TNFRSF21	http://www.kegg.jp/kegg-bin/show_pathway?map04060/K05157%09%23FFFFFF,red/
ko04151	PI3K-Akt signaling pathway	Environmental Information Processing	Signal transduction	0.466938	MSTRG.100632.1	PTK2	http://www.kegg.jp/kegg-bin/show_pathway?map04151/K05725%09%23FFFFFF,red/
ko04740	Olfactory transduction	Organismal Systems	Sensory system	0.633601	MSTRG.87828.1	CAMK2D	http://www.kegg.jp/kegg-bin/show_pathway?map04740/K04515%09%23FFFFFF,red/
