# Supplementary material for: RNA-Seq Reveals the Expression Profiles of Long Non-Coding RNAs in Lactating Mammary Gland from Two Sheep Breeds with Divergent Milk Phenotype
Source: Animals (Basel). 2020 Sep 3;10(9):1565. doi: 10.3390/ani10091565 (PMC7552154; doi:10.3390/ani10091565)
Supplement: Supplementary file 1 [file animals-10-01565-s001.zip › Supplementary File 5.xlsx]

## Sheet: The top 10 up-regulated
Supplementary File 5. The target miRNA sponges and genes of the top 10 up-regulated lncRNAs in the STH ewes.
lncRNA	The target miRNA sponges	The Target genes
MSTRG.95989.3	miR-127	FOXN3
MSTRG.95989.3	miR-379-3p	FOXN3
MSTRG.95989.3	miR-543-3p	FOXN3
MSTRG.95989.3	miR-103	FOXN3
MSTRG.95989.3	miR-3957-3p	FOXN3
MSTRG.95989.3	miR-541-3p	FOXN3
MSTRG.95989.3	miR-380-3p	FOXN3
MSTRG.95989.3	miR-411a-3p	FOXN3
MSTRG.95989.3	miR-136	FOXN3
MSTRG.95989.3	miR-411b-3p	FOXN3
MSTRG.95989.3	miR-3958-3p	FOXN3
MSTRG.95989.3	miR-107	FOXN3
MSTRG.95989.3	miR-3956-5p	FOXN3
MSTRG.95989.3	miR-30a-3p	FOXN3
MSTRG.95989.3	miR-374a	FOXN3
MSTRG.95989.3	miR-654-3p	FOXN3
MSTRG.95989.3	miR-374b	FOXN3
MSTRG.95989.3	miR-323a-3p	FOXN3
MSTRG.95989.3	miR-1193-5p	FOXN3
MSTRG.95989.3	miR-19b	FOXN3
MSTRG.95989.3	miR-758-3p	FOXN3
MSTRG.95989.3	miR-16b	FOXN3
MSTRG.95989.3	miR-1197-3p	FOXN3
MSTRG.95989.3	miR-3955-3p	FOXN3
MSTRG.95989.3	miR-377-5p	FOXN3
MSTRG.95989.3	miR-134-5p	FOXN3
MSTRG.95989.3	miR-22-3p	FOXN3
MSTRG.95989.3	miR-369-3p	FOXN3
MSTRG.95989.3	miR-1185-5p	FOXN3
MSTRG.95989.3	miR-410-3p	FOXN3
MSTRG.95989.3	miR-200a	FOXN3
MSTRG.67542.1	miR-665-5p	SH2D4A
MSTRG.67542.1	miR-485-3p	SH2D4A
MSTRG.67542.1	miR-411a-5p	SH2D4A
MSTRG.67542.1	miR-133	SH2D4A
MSTRG.67542.1	miR-200c	SH2D4A
MSTRG.67542.1	miR-543-3p	SH2D4A
MSTRG.67542.1	miR-103	SH2D4A
MSTRG.67542.1	miR-26b	SH2D4A
MSTRG.67542.1	miR-329a-5p	SH2D4A
MSTRG.67542.1	miR-299-3p	SH2D4A
MSTRG.67542.1	miR-136	SH2D4A
MSTRG.67542.1	miR-411b-3p	SH2D4A
MSTRG.67542.1	miR-3958-3p	SH2D4A
MSTRG.67542.1	miR-107	SH2D4A
MSTRG.67542.1	miR-134-3p	SH2D4A
MSTRG.67542.1	miR-10b	SH2D4A
MSTRG.67542.1	miR-409-3p	SH2D4A
MSTRG.67542.1	miR-654-3p	SH2D4A
MSTRG.67542.1	miR-150	SH2D4A
MSTRG.67542.1	miR-370-3p	SH2D4A
MSTRG.67542.1	miR-23a	SH2D4A
MSTRG.67542.1	miR-668-5p	SH2D4A
MSTRG.67542.1	miR-25	SH2D4A
MSTRG.67542.1	miR-377-3p	SH2D4A
MSTRG.67542.1	miR-329b-5p	SH2D4A
MSTRG.67542.1	miR-19b	SH2D4A
MSTRG.67542.1	miR-381-3p	SH2D4A
MSTRG.67542.1	miR-200b	SH2D4A
MSTRG.67542.1	miR-485-5p	SH2D4A
MSTRG.67542.1	miR-16b	SH2D4A
MSTRG.67542.1	miR-1197-3p	SH2D4A
MSTRG.67542.1	miR-181a	SH2D4A
MSTRG.67542.1	miR-496-3p	SH2D4A
MSTRG.67542.1	miR-3955-3p	SH2D4A
MSTRG.67542.1	miR-432	SH2D4A
MSTRG.67542.1	miR-544-3p	SH2D4A
MSTRG.67542.1	miR-487b-5p	SH2D4A
MSTRG.67542.1	miR-493-3p	SH2D4A
MSTRG.67542.1	miR-22-3p	SH2D4A
MSTRG.67542.1	miR-369-3p	SH2D4A
MSTRG.67542.1	miR-1185-5p	SH2D4A
MSTRG.67542.1	miR-541-5p	SH2D4A
MSTRG.67542.1	miR-23b	SH2D4A
MSTRG.67542.1	miR-758-5p	SH2D4A
MSTRG.61352.2	miR-27a	TRYPTASE-1
MSTRG.61352.2	miR-133	TRYPTASE-1
MSTRG.61352.2	miR-543-5p	TRYPTASE-1
MSTRG.61352.2	miR-3957-3p	TRYPTASE-1
MSTRG.61352.2	miR-541-3p	TRYPTASE-1
MSTRG.61352.2	miR-10a	TRYPTASE-1
MSTRG.61352.2	miR-21	TRYPTASE-1
MSTRG.61352.2	miR-10b	TRYPTASE-1
MSTRG.61352.2	miR-3956-5p	TRYPTASE-1
MSTRG.61352.2	miR-323a-5p	TRYPTASE-1
MSTRG.61352.2	miR-370-3p	TRYPTASE-1
MSTRG.61352.2	miR-3955-5p	TRYPTASE-1
MSTRG.61352.2	miR-485-5p	TRYPTASE-1
MSTRG.61352.2	miR-181a	TRYPTASE-1
MSTRG.61352.2	miR-382-3p	TRYPTASE-1
MSTRG.61352.2	miR-495-3p	TRYPTASE-1
MSTRG.61352.2	miR-654-5p	TRYPTASE-1
MSTRG.12659.4	miR-411a-5p	HLF
MSTRG.12659.4	miR-103	HLF
MSTRG.12659.4	miR-543-5p	HLF
MSTRG.12659.4	miR-299-3p	HLF
MSTRG.12659.4	miR-21	HLF
MSTRG.12659.4	miR-1197-5p	HLF
MSTRG.12659.4	miR-107	HLF
MSTRG.12659.4	miR-152	HLF
MSTRG.12659.4	miR-148a	HLF
MSTRG.12659.4	miR-323a-3p	HLF
MSTRG.12659.4	miR-19b	HLF
MSTRG.12659.4	miR-16b	HLF
MSTRG.12659.4	miR-382-5p	HLF
MSTRG.12659.4	miR-544-5p	HLF
MSTRG.12659.4	miR-377-5p	HLF
MSTRG.12659.4	miR-431	HLF
MSTRG.12659.4	miR-541-5p	HLF
MSTRG.12659.4	miR-376a-5p	HLF
MSTRG.67509.2	miR-127	FNTA
MSTRG.67509.2	miR-27a	FNTA
MSTRG.67509.2	miR-370-5p	FNTA
MSTRG.67509.2	miR-543-3p	FNTA
MSTRG.67509.2	miR-26b	FNTA
MSTRG.67509.2	miR-541-3p	FNTA
MSTRG.67509.2	miR-1193-3p	FNTA
MSTRG.67509.2	miR-134-3p	FNTA
MSTRG.67509.2	miR-30a-3p	FNTA
MSTRG.67509.2	miR-26a	FNTA
MSTRG.67509.2	miR-495-5p	FNTA
MSTRG.67509.2	miR-485-5p	FNTA
MSTRG.67509.2	miR-16b	FNTA
MSTRG.67509.2	miR-1197-3p	FNTA
MSTRG.67509.2	miR-125b	FNTA
MSTRG.67509.2	miR-134-5p	FNTA
MSTRG.67509.2	miR-22-3p	FNTA
MSTRG.67509.2	miR-431	FNTA
MSTRG.67509.2	miR-541-5p	FNTA
MSTRG.22606.2	miR-127	GNAS
MSTRG.22606.2	miR-665-5p	GNAS
MSTRG.22606.2	miR-133	GNAS
MSTRG.22606.2	miR-543-5p	GNAS
MSTRG.22606.2	miR-541-3p	GNAS
MSTRG.22606.2	miR-409-5p	GNAS
MSTRG.22606.2	miR-329b-5p	GNAS
MSTRG.22606.2	miR-125b	GNAS
MSTRG.22606.2	miR-381-5p	GNAS
MSTRG.22606.2	miR-22-3p	GNAS
MSTRG.22606.2	miR-376a-5p	GNAS
MSTRG.22606.2	miR-487a-5p	GNAS
MSTRG.344.2	miR-665-5p	ENSOARG00000019151
MSTRG.344.2	miR-133	ENSOARG00000019151
MSTRG.344.2	miR-487a-3p	ENSOARG00000019151
MSTRG.344.2	miR-3957-3p	ENSOARG00000019151
MSTRG.344.2	miR-541-3p	ENSOARG00000019151
MSTRG.344.2	miR-10a	ENSOARG00000019151
MSTRG.344.2	miR-433-5p	ENSOARG00000019151
MSTRG.344.2	miR-299-3p	ENSOARG00000019151
MSTRG.344.2	miR-1197-5p	ENSOARG00000019151
MSTRG.344.2	miR-134-3p	ENSOARG00000019151
MSTRG.344.2	miR-323a-5p	ENSOARG00000019151
MSTRG.344.2	miR-329b-3p	ENSOARG00000019151
MSTRG.344.2	miR-150	ENSOARG00000019151
MSTRG.344.2	miR-496-5p	ENSOARG00000019151
MSTRG.344.2	miR-668-3p	ENSOARG00000019151
MSTRG.344.2	miR-377-3p	ENSOARG00000019151
MSTRG.344.2	miR-16b	ENSOARG00000019151
MSTRG.344.2	miR-329a-3p	ENSOARG00000019151
MSTRG.344.2	miR-362	ENSOARG00000019151
MSTRG.344.2	miR-412-5p	ENSOARG00000019151
MSTRG.344.2	miR-544-3p	ENSOARG00000019151
MSTRG.344.2	miR-493-3p	ENSOARG00000019151
MSTRG.344.2	miR-22-3p	ENSOARG00000019151
MSTRG.70334.1	miR-370-5p	SLC1A4
MSTRG.70334.1	miR-1193-3p	SLC1A4
MSTRG.70334.1	miR-1197-3p	SLC1A4
MSTRG.70334.1	miR-412-5p	SLC1A4
MSTRG.43574.1	miR-411b-5p	ENSOARG00000007799
MSTRG.43574.1	miR-665-5p	ENSOARG00000007799
MSTRG.43574.1	miR-370-5p	ENSOARG00000007799
MSTRG.43574.1	miR-30a-5p	ENSOARG00000007799
MSTRG.43574.1	miR-543-3p	ENSOARG00000007799
MSTRG.43574.1	miR-103	ENSOARG00000007799
MSTRG.43574.1	miR-154b-5p	ENSOARG00000007799
MSTRG.43574.1	miR-543-5p	ENSOARG00000007799
MSTRG.43574.1	let-7c	ENSOARG00000007799
MSTRG.43574.1	miR-194	ENSOARG00000007799
MSTRG.43574.1	let-7i	ENSOARG00000007799
MSTRG.43574.1	miR-412-3p	ENSOARG00000007799
MSTRG.43574.1	miR-494-3p	ENSOARG00000007799
MSTRG.43574.1	miR-1193-3p	ENSOARG00000007799
MSTRG.43574.1	miR-136	ENSOARG00000007799
MSTRG.43574.1	miR-1197-5p	ENSOARG00000007799
MSTRG.43574.1	miR-107	ENSOARG00000007799
MSTRG.43574.1	miR-134-3p	ENSOARG00000007799
MSTRG.43574.1	miR-30a-3p	ENSOARG00000007799
MSTRG.43574.1	miR-23a	ENSOARG00000007799
MSTRG.43574.1	miR-668-3p	ENSOARG00000007799
MSTRG.43574.1	miR-377-3p	ENSOARG00000007799
MSTRG.43574.1	miR-19b	ENSOARG00000007799
MSTRG.43574.1	miR-485-5p	ENSOARG00000007799
MSTRG.43574.1	miR-3955-3p	ENSOARG00000007799
MSTRG.43574.1	miR-381-5p	ENSOARG00000007799
MSTRG.43574.1	miR-493-3p	ENSOARG00000007799
MSTRG.43574.1	miR-1185-5p	ENSOARG00000007799
MSTRG.43574.1	miR-431	ENSOARG00000007799
MSTRG.43574.1	miR-23b	ENSOARG00000007799
MSTRG.83799.2	miR-665-5p	ENSOARG00000007856
MSTRG.83799.2	miR-376a-3p	ENSOARG00000007856
MSTRG.83799.2	miR-376c-3p	ENSOARG00000007856
MSTRG.83799.2	miR-411a-5p	ENSOARG00000007856
MSTRG.83799.2	miR-133	ENSOARG00000007856
MSTRG.83799.2	miR-30a-5p	ENSOARG00000007856
MSTRG.83799.2	miR-543-3p	ENSOARG00000007856
MSTRG.83799.2	miR-103	ENSOARG00000007856
MSTRG.83799.2	miR-376e-3p	ENSOARG00000007856
MSTRG.83799.2	miR-154b-5p	ENSOARG00000007856
MSTRG.83799.2	let-7b	ENSOARG00000007856
MSTRG.83799.2	let-7f	ENSOARG00000007856
MSTRG.83799.2	let-7c	ENSOARG00000007856
MSTRG.83799.2	miR-3957-3p	ENSOARG00000007856
MSTRG.83799.2	let-7i	ENSOARG00000007856
MSTRG.83799.2	miR-17-5p	ENSOARG00000007856
MSTRG.83799.2	miR-376b-5p	ENSOARG00000007856
MSTRG.83799.2	miR-376e-5p	ENSOARG00000007856
MSTRG.83799.2	miR-299-3p	ENSOARG00000007856
MSTRG.83799.2	miR-376b-3p	ENSOARG00000007856
MSTRG.83799.2	miR-30b	ENSOARG00000007856
MSTRG.83799.2	miR-1197-5p	ENSOARG00000007856
MSTRG.83799.2	miR-107	ENSOARG00000007856
MSTRG.83799.2	let-7g	ENSOARG00000007856
MSTRG.83799.2	miR-374a	ENSOARG00000007856
MSTRG.83799.2	miR-409-3p	ENSOARG00000007856
MSTRG.83799.2	miR-539-5p	ENSOARG00000007856
MSTRG.83799.2	miR-218a	ENSOARG00000007856
MSTRG.83799.2	miR-370-3p	ENSOARG00000007856
MSTRG.83799.2	miR-30c	ENSOARG00000007856
MSTRG.83799.2	miR-496-5p	ENSOARG00000007856
MSTRG.83799.2	miR-3959-3p	ENSOARG00000007856
MSTRG.83799.2	miR-374b	ENSOARG00000007856
MSTRG.83799.2	miR-3955-5p	ENSOARG00000007856
MSTRG.83799.2	miR-30d	ENSOARG00000007856
MSTRG.83799.2	miR-329b-5p	ENSOARG00000007856
MSTRG.83799.2	let-7d	ENSOARG00000007856
MSTRG.83799.2	miR-758-3p	ENSOARG00000007856
MSTRG.83799.2	miR-493-5p	ENSOARG00000007856
MSTRG.83799.2	miR-199a-3p	ENSOARG00000007856
MSTRG.83799.2	miR-485-5p	ENSOARG00000007856
MSTRG.83799.2	miR-1197-3p	ENSOARG00000007856
MSTRG.83799.2	miR-181a	ENSOARG00000007856
MSTRG.83799.2	miR-496-3p	ENSOARG00000007856
MSTRG.83799.2	miR-3955-3p	ENSOARG00000007856
MSTRG.83799.2	miR-106a	ENSOARG00000007856
MSTRG.83799.2	miR-382-5p	ENSOARG00000007856
MSTRG.83799.2	miR-544-5p	ENSOARG00000007856
MSTRG.83799.2	let-7a	ENSOARG00000007856
MSTRG.83799.2	miR-377-5p	ENSOARG00000007856
MSTRG.83799.2	miR-3956-3p	ENSOARG00000007856
MSTRG.83799.2	miR-432	ENSOARG00000007856
MSTRG.83799.2	miR-544-3p	ENSOARG00000007856
MSTRG.83799.2	miR-143	ENSOARG00000007856
MSTRG.83799.2	miR-493-3p	ENSOARG00000007856
MSTRG.83799.2	miR-654-5p	ENSOARG00000007856
MSTRG.83799.2	miR-369-3p	ENSOARG00000007856
MSTRG.83799.2	miR-410-3p	ENSOARG00000007856
MSTRG.83799.2	miR-541-5p	ENSOARG00000007856
MSTRG.83799.2	miR-376a-5p	ENSOARG00000007856

## Sheet: The top 10 down-regulated
Supplementary File 5. The target miRNA sponges and genes of the top 10 down-regulated lncRNAs in the STH ewes.
lncRNA	The target miRNA sponges	The target genes
MSTRG.32232.1	miR-494-3p	HSPB3
MSTRG.32232.1	miR-27a	HSPB3
MSTRG.32232.1	miR-134-5p	HSPB3
MSTRG.32232.1	miR-329a-5p	HSPB3
MSTRG.32232.1	miR-148a	HSPB3
MSTRG.32232.1	miR-1197-5p	HSPB3
MSTRG.32232.1	miR-150	HSPB3
MSTRG.32232.1	miR-377-3p	HSPB3
MSTRG.32232.1	miR-3956-3p	HSPB3
MSTRG.32232.1	miR-23a	HSPB3
MSTRG.32232.1	miR-30a-3p	HSPB3
MSTRG.32232.1	miR-152	HSPB3
MSTRG.32232.1	miR-23b	HSPB3
MSTRG.32232.1	miR-412-5p	HSPB3
MSTRG.32232.1	miR-376a-5p	HSPB3
MSTRG.32232.1	miR-493-5p	HSPB3
MSTRG.32232.1	let-7i	HSPB3
MSTRG.32232.1	let-7g	HSPB3
MSTRG.32232.1	miR-758-3p	HSPB3
MSTRG.32232.1	miR-654-5p	HSPB3
MSTRG.32232.1	miR-544-3p	HSPB3
MSTRG.32232.1	let-7f	HSPB3
MSTRG.32232.1	let-7c	HSPB3
MSTRG.32232.1	miR-1193-3p	HSPB3
MSTRG.32232.1	miR-362	HSPB3
MSTRG.32232.1	let-7a	HSPB3
MSTRG.32232.1	miR-26b	HSPB3
MSTRG.32232.1	miR-541-3p	HSPB3
MSTRG.32232.1	miR-125b	HSPB3
MSTRG.32232.1	miR-654-3p	HSPB3
MSTRG.32232.1	let-7b	HSPB3
MSTRG.32232.1	miR-1185-3p	HSPB3
MSTRG.32232.1	miR-218a	HSPB3
MSTRG.32232.1	miR-329b-5p	HSPB3
MSTRG.32232.1	miR-22-3p	HSPB3
MSTRG.32232.1	miR-485-3p	HSPB3
MSTRG.32232.1	miR-370-5p	HSPB3
MSTRG.32232.1	miR-29a	HSPB3
MSTRG.32232.1	miR-539-5p	HSPB3
MSTRG.32232.1	miR-668-5p	HSPB3
MSTRG.32232.1	miR-376e-3p	HSPB3
MSTRG.32232.1	miR-26a	HSPB3
MSTRG.32232.1	let-7d	HSPB3
MSTRG.32232.1	miR-382-3p	HSPB3
MSTRG.32232.1	miR-411b-3p	HSPB3
MSTRG.32232.1	miR-370-3p	HSPB3
MSTRG.32232.1	miR-143	HSPB3
MSTRG.32232.1	miR-493-3p	HSPB3
MSTRG.32232.1	miR-29b	HSPB3
MSTRG.32232.1	miR-411a-5p	HSPB3
MSTRG.32232.1	miR-3957-3p	HSPB3
MSTRG.32232.1	miR-323a-3p	HSPB3
MSTRG.32232.1	miR-432	HSPB3
MSTRG.32232.1	miR-665-5p	HSPB3
MSTRG.32232.1	miR-154b-5p	HSPB3
MSTRG.32232.1	miR-376b-3p	HSPB3
MSTRG.32232.1	miR-494-5p	HSPB3
MSTRG.32232.1	miR-3955-3p	HSPB3
MSTRG.32232.1	miR-379-5p	HSPB3
MSTRG.32232.1	miR-412-3p	HSPB3
MSTRG.32232.1	miR-411a-3p	HSPB3
MSTRG.32232.1	miR-433-3p	HSPB3
MSTRG.32232.1	miR-668-3p	HSPB3
MSTRG.32232.1	miR-154a-3p	HSPB3
MSTRG.32232.1	miR-665-3p	HSPB3
MSTRG.32232.1	miR-369-3p	HSPB3
MSTRG.32232.1	miR-541-5p	HSPB3
MSTRG.91173.1	miR-665-5p	CCDC96
MSTRG.91173.1	miR-299-3p	CCDC96
MSTRG.91173.1	miR-136	CCDC96
MSTRG.91173.1	miR-1197-5p	CCDC96
MSTRG.91173.1	miR-134-3p	CCDC96
MSTRG.91173.1	miR-382-5p	CCDC96
MSTRG.91173.1	miR-665-3p	CCDC96
MSTRG.91173.1	miR-432	CCDC96
MSTRG.91173.1	miR-487b-5p	CCDC96
MSTRG.91173.1	miR-493-3p	CCDC96
MSTRG.91173.1	miR-541-5p	CCDC96
MSTRG.42517.3	miR-370-5p	ENSOARG00000004795
MSTRG.42517.3	miR-411a-5p	ENSOARG00000004795
MSTRG.42517.3	miR-26b	ENSOARG00000004795
MSTRG.42517.3	miR-154b-5p	ENSOARG00000004795
MSTRG.42517.3	miR-329a-5p	ENSOARG00000004795
MSTRG.42517.3	miR-10a	ENSOARG00000004795
MSTRG.42517.3	miR-494-3p	ENSOARG00000004795
MSTRG.42517.3	miR-380-3p	ENSOARG00000004795
MSTRG.42517.3	miR-1193-3p	ENSOARG00000004795
MSTRG.42517.3	miR-433-5p	ENSOARG00000004795
MSTRG.42517.3	miR-136	ENSOARG00000004795
MSTRG.42517.3	miR-30b	ENSOARG00000004795
MSTRG.42517.3	miR-1197-5p	ENSOARG00000004795
MSTRG.42517.3	miR-134-3p	ENSOARG00000004795
MSTRG.42517.3	miR-10b	ENSOARG00000004795
MSTRG.42517.3	miR-30a-3p	ENSOARG00000004795
MSTRG.42517.3	miR-654-3p	ENSOARG00000004795
MSTRG.42517.3	miR-150	ENSOARG00000004795
MSTRG.42517.3	miR-370-3p	ENSOARG00000004795
MSTRG.42517.3	miR-30c	ENSOARG00000004795
MSTRG.42517.3	miR-496-5p	ENSOARG00000004795
MSTRG.42517.3	miR-495-5p	ENSOARG00000004795
MSTRG.42517.3	miR-3959-3p	ENSOARG00000004795
MSTRG.42517.3	miR-154a-5p	ENSOARG00000004795
MSTRG.42517.3	miR-668-5p	ENSOARG00000004795
MSTRG.42517.3	miR-539-3p	ENSOARG00000004795
MSTRG.42517.3	miR-377-3p	ENSOARG00000004795
MSTRG.42517.3	miR-329b-5p	ENSOARG00000004795
MSTRG.42517.3	miR-19b	ENSOARG00000004795
MSTRG.42517.3	miR-410-5p	ENSOARG00000004795
MSTRG.42517.3	miR-493-5p	ENSOARG00000004795
MSTRG.42517.3	miR-154a-3p	ENSOARG00000004795
MSTRG.42517.3	miR-199a-3p	ENSOARG00000004795
MSTRG.42517.3	miR-485-5p	ENSOARG00000004795
MSTRG.42517.3	miR-1197-3p	ENSOARG00000004795
MSTRG.42517.3	miR-299-5p	ENSOARG00000004795
MSTRG.42517.3	miR-382-5p	ENSOARG00000004795
MSTRG.42517.3	miR-154b-3p	ENSOARG00000004795
MSTRG.42517.3	miR-377-5p	ENSOARG00000004795
MSTRG.42517.3	miR-3956-3p	ENSOARG00000004795
MSTRG.42517.3	miR-125b	ENSOARG00000004795
MSTRG.42517.3	miR-134-5p	ENSOARG00000004795
MSTRG.42517.3	miR-381-5p	ENSOARG00000004795
MSTRG.42517.3	miR-369-3p	ENSOARG00000004795
MSTRG.42517.3	miR-1185-5p	ENSOARG00000004795
MSTRG.95989.2	miR-127	FOXN3
MSTRG.95989.2	miR-379-3p	FOXN3
MSTRG.95989.2	miR-543-3p	FOXN3
MSTRG.95989.2	miR-103	FOXN3
MSTRG.95989.2	miR-3957-3p	FOXN3
MSTRG.95989.2	miR-541-3p	FOXN3
MSTRG.95989.2	miR-380-3p	FOXN3
MSTRG.95989.2	miR-411a-3p	FOXN3
MSTRG.95989.2	miR-136	FOXN3
MSTRG.95989.2	miR-411b-3p	FOXN3
MSTRG.95989.2	miR-107	FOXN3
MSTRG.95989.2	miR-3956-5p	FOXN3
MSTRG.95989.2	miR-30a-3p	FOXN3
MSTRG.95989.2	miR-374a	FOXN3
MSTRG.95989.2	miR-654-3p	FOXN3
MSTRG.95989.2	miR-374b	FOXN3
MSTRG.95989.2	miR-323a-3p	FOXN3
MSTRG.95989.2	miR-1193-5p	FOXN3
MSTRG.95989.2	miR-19b	FOXN3
MSTRG.95989.2	miR-758-3p	FOXN3
MSTRG.95989.2	miR-16b	FOXN3
MSTRG.95989.2	miR-1197-3p	FOXN3
MSTRG.95989.2	miR-3955-3p	FOXN3
MSTRG.95989.2	miR-377-5p	FOXN3
MSTRG.95989.2	miR-22-3p	FOXN3
MSTRG.95989.2	miR-369-3p	FOXN3
MSTRG.95989.2	miR-1185-5p	FOXN3
MSTRG.95989.2	miR-410-3p	FOXN3
MSTRG.95989.2	miR-200a	FOXN3
MSTRG.64052.1	miR-127	UNCX
MSTRG.64052.1	miR-665-5p	UNCX
MSTRG.64052.1	miR-27a	UNCX
MSTRG.64052.1	miR-376a-3p	UNCX
MSTRG.64052.1	miR-376c-3p	UNCX
MSTRG.64052.1	miR-133	UNCX
MSTRG.64052.1	miR-103	UNCX
MSTRG.64052.1	miR-376e-3p	UNCX
MSTRG.64052.1	let-7b	UNCX
MSTRG.64052.1	miR-379-5p	UNCX
MSTRG.64052.1	let-7f	UNCX
MSTRG.64052.1	let-7c	UNCX
MSTRG.64052.1	miR-3957-3p	UNCX
MSTRG.64052.1	miR-541-3p	UNCX
MSTRG.64052.1	let-7i	UNCX
MSTRG.64052.1	miR-380-5p	UNCX
MSTRG.64052.1	miR-17-5p	UNCX
MSTRG.64052.1	miR-329a-5p	UNCX
MSTRG.64052.1	miR-10a	UNCX
MSTRG.64052.1	miR-494-3p	UNCX
MSTRG.64052.1	miR-1193-3p	UNCX
MSTRG.64052.1	miR-433-5p	UNCX
MSTRG.64052.1	miR-21	UNCX
MSTRG.64052.1	miR-29a	UNCX
MSTRG.64052.1	miR-376b-3p	UNCX
MSTRG.64052.1	miR-136	UNCX
MSTRG.64052.1	miR-1197-5p	UNCX
MSTRG.64052.1	miR-411b-3p	UNCX
MSTRG.64052.1	miR-3958-3p	UNCX
MSTRG.64052.1	miR-107	UNCX
MSTRG.64052.1	miR-134-3p	UNCX
MSTRG.64052.1	let-7g	UNCX
MSTRG.64052.1	miR-3956-5p	UNCX
MSTRG.64052.1	miR-30a-3p	UNCX
MSTRG.64052.1	miR-323a-5p	UNCX
MSTRG.64052.1	miR-29b	UNCX
MSTRG.64052.1	miR-150	UNCX
MSTRG.64052.1	miR-370-3p	UNCX
MSTRG.64052.1	miR-23a	UNCX
MSTRG.64052.1	miR-323a-3p	UNCX
MSTRG.64052.1	miR-1193-5p	UNCX
MSTRG.64052.1	miR-668-5p	UNCX
MSTRG.64052.1	miR-329b-5p	UNCX
MSTRG.64052.1	let-7d	UNCX
MSTRG.64052.1	miR-410-5p	UNCX
MSTRG.64052.1	miR-199a-3p	UNCX
MSTRG.64052.1	miR-485-5p	UNCX
MSTRG.64052.1	miR-323b	UNCX
MSTRG.64052.1	miR-1197-3p	UNCX
MSTRG.64052.1	miR-299-5p	UNCX
MSTRG.64052.1	miR-3955-3p	UNCX
MSTRG.64052.1	miR-106a	UNCX
MSTRG.64052.1	miR-665-3p	UNCX
MSTRG.64052.1	miR-544-5p	UNCX
MSTRG.64052.1	miR-382-3p	UNCX
MSTRG.64052.1	let-7a	UNCX
MSTRG.64052.1	miR-377-5p	UNCX
MSTRG.64052.1	miR-412-5p	UNCX
MSTRG.64052.1	miR-125b	UNCX
MSTRG.64052.1	miR-432	UNCX
MSTRG.64052.1	miR-544-3p	UNCX
MSTRG.64052.1	miR-487b-5p	UNCX
MSTRG.64052.1	miR-493-3p	UNCX
MSTRG.64052.1	miR-654-5p	UNCX
MSTRG.64052.1	miR-431	UNCX
MSTRG.64052.1	miR-376a-5p	UNCX
MSTRG.64052.1	miR-23b	UNCX
MSTRG.64052.1	miR-200a	UNCX
MSTRG.64052.1	miR-3957-5p	UNCX
MSTRG.64052.1	miR-106b	UNCX
MSTRG.64052.1	miR-376d	UNCX
MSTRG.88204.2	miR-376a-3p	UBE2D3
MSTRG.88204.2	miR-200c	UBE2D3
MSTRG.88204.2	miR-376e-3p	UBE2D3
MSTRG.88204.2	let-7b	UBE2D3
MSTRG.88204.2	let-7f	UBE2D3
MSTRG.88204.2	let-7c	UBE2D3
MSTRG.88204.2	miR-194	UBE2D3
MSTRG.88204.2	let-7i	UBE2D3
MSTRG.88204.2	miR-29a	UBE2D3
MSTRG.88204.2	miR-376b-3p	UBE2D3
MSTRG.88204.2	miR-136	UBE2D3
MSTRG.88204.2	miR-1197-5p	UBE2D3
MSTRG.88204.2	miR-30a-3p	UBE2D3
MSTRG.88204.2	miR-323a-5p	UBE2D3
MSTRG.88204.2	miR-29b	UBE2D3
MSTRG.88204.2	miR-329b-3p	UBE2D3
MSTRG.88204.2	miR-433-3p	UBE2D3
MSTRG.88204.2	miR-381-3p	UBE2D3
MSTRG.88204.2	miR-200b	UBE2D3
MSTRG.88204.2	miR-181a	UBE2D3
MSTRG.88204.2	miR-3955-3p	UBE2D3
MSTRG.88204.2	miR-329a-3p	UBE2D3
MSTRG.88204.2	miR-134-5p	UBE2D3
MSTRG.88204.2	miR-143	UBE2D3
MSTRG.88204.2	miR-410-3p	UBE2D3
MSTRG.88204.2	miR-376d	UBE2D3
MSTRG.15907.3	miR-133	MRPL38
MSTRG.15907.3	miR-3958-5p	MRPL38
MSTRG.15907.3	miR-543-5p	MRPL38
MSTRG.15907.3	miR-3957-3p	MRPL38
MSTRG.15907.3	miR-541-3p	MRPL38
MSTRG.15907.3	miR-17-5p	MRPL38
MSTRG.15907.3	miR-329a-5p	MRPL38
MSTRG.15907.3	miR-29a	MRPL38
MSTRG.15907.3	miR-134-3p	MRPL38
MSTRG.15907.3	miR-323a-5p	MRPL38
MSTRG.15907.3	miR-29b	MRPL38
MSTRG.15907.3	miR-370-3p	MRPL38
MSTRG.15907.3	miR-25	MRPL38
MSTRG.15907.3	miR-329b-5p	MRPL38
MSTRG.15907.3	miR-199a-3p	MRPL38
MSTRG.15907.3	miR-16b	MRPL38
MSTRG.15907.3	miR-329a-3p	MRPL38
MSTRG.15907.3	miR-432	MRPL38
MSTRG.15907.3	miR-544-3p	MRPL38
MSTRG.15907.3	miR-22-3p	MRPL38
MSTRG.75667.3	miR-485-3p	LARGE
MSTRG.75667.3	miR-27a	LARGE
MSTRG.75667.3	miR-370-5p	LARGE
MSTRG.75667.3	miR-376c-3p	LARGE
MSTRG.75667.3	miR-411a-5p	LARGE
MSTRG.75667.3	miR-133	LARGE
MSTRG.75667.3	miR-200c	LARGE
MSTRG.75667.3	miR-543-3p	LARGE
MSTRG.75667.3	miR-103	LARGE
MSTRG.75667.3	miR-376e-3p	LARGE
MSTRG.75667.3	miR-26b	LARGE
MSTRG.75667.3	miR-154b-5p	LARGE
MSTRG.75667.3	miR-543-5p	LARGE
MSTRG.75667.3	miR-487a-3p	LARGE
MSTRG.75667.3	miR-3957-3p	LARGE
MSTRG.75667.3	miR-194	LARGE
MSTRG.75667.3	miR-380-5p	LARGE
MSTRG.75667.3	miR-17-5p	LARGE
MSTRG.75667.3	miR-409-5p	LARGE
MSTRG.75667.3	miR-376b-5p	LARGE
MSTRG.75667.3	miR-329a-5p	LARGE
MSTRG.75667.3	miR-494-3p	LARGE
MSTRG.75667.3	miR-376e-5p	LARGE
MSTRG.75667.3	miR-1193-3p	LARGE
MSTRG.75667.3	miR-433-5p	LARGE
MSTRG.75667.3	miR-299-3p	LARGE
MSTRG.75667.3	miR-21	LARGE
MSTRG.75667.3	miR-136	LARGE
MSTRG.75667.3	miR-191	LARGE
MSTRG.75667.3	miR-1197-5p	LARGE
MSTRG.75667.3	miR-411b-3p	LARGE
MSTRG.75667.3	miR-3958-3p	LARGE
MSTRG.75667.3	miR-107	LARGE
MSTRG.75667.3	miR-134-3p	LARGE
MSTRG.75667.3	miR-152	LARGE
MSTRG.75667.3	let-7g	LARGE
MSTRG.75667.3	miR-10b	LARGE
MSTRG.75667.3	miR-3956-5p	LARGE
MSTRG.75667.3	miR-30a-3p	LARGE
MSTRG.75667.3	miR-148a	LARGE
MSTRG.75667.3	miR-323a-5p	LARGE
MSTRG.75667.3	miR-654-3p	LARGE
MSTRG.75667.3	miR-329b-3p	LARGE
MSTRG.75667.3	miR-150	LARGE
MSTRG.75667.3	miR-370-3p	LARGE
MSTRG.75667.3	miR-496-5p	LARGE
MSTRG.75667.3	miR-26a	LARGE
MSTRG.75667.3	miR-3959-3p	LARGE
MSTRG.75667.3	miR-154a-5p	LARGE
MSTRG.75667.3	miR-23a	LARGE
MSTRG.75667.3	miR-433-3p	LARGE
MSTRG.75667.3	miR-323a-3p	LARGE
MSTRG.75667.3	miR-668-3p	LARGE
MSTRG.75667.3	miR-494-5p	LARGE
MSTRG.75667.3	miR-668-5p	LARGE
MSTRG.75667.3	miR-3955-5p	LARGE
MSTRG.75667.3	miR-25	LARGE
MSTRG.75667.3	miR-329b-5p	LARGE
MSTRG.75667.3	let-7d	LARGE
MSTRG.75667.3	miR-410-5p	LARGE
MSTRG.75667.3	miR-221	LARGE
MSTRG.75667.3	miR-493-5p	LARGE
MSTRG.75667.3	miR-655-3p	LARGE
MSTRG.75667.3	miR-199a-3p	LARGE
MSTRG.75667.3	miR-200b	LARGE
MSTRG.75667.3	miR-485-5p	LARGE
MSTRG.75667.3	miR-3959-5p	LARGE
MSTRG.75667.3	miR-16b	LARGE
MSTRG.75667.3	miR-323b	LARGE
MSTRG.75667.3	miR-1197-3p	LARGE
MSTRG.75667.3	miR-299-5p	LARGE
MSTRG.75667.3	miR-496-3p	LARGE
MSTRG.75667.3	miR-3955-3p	LARGE
MSTRG.75667.3	miR-106a	LARGE
MSTRG.75667.3	miR-382-5p	LARGE
MSTRG.75667.3	miR-154b-3p	LARGE
MSTRG.75667.3	miR-665-3p	LARGE
MSTRG.75667.3	miR-544-5p	LARGE
MSTRG.75667.3	miR-655-5p	LARGE
MSTRG.75667.3	miR-329a-3p	LARGE
MSTRG.75667.3	miR-362	LARGE
MSTRG.75667.3	miR-412-5p	LARGE
MSTRG.75667.3	miR-3956-3p	LARGE
MSTRG.75667.3	miR-125b	LARGE
MSTRG.75667.3	miR-432	LARGE
MSTRG.75667.3	miR-495-3p	LARGE
MSTRG.75667.3	miR-544-3p	LARGE
MSTRG.75667.3	miR-143	LARGE
MSTRG.75667.3	miR-22-3p	LARGE
MSTRG.75667.3	miR-654-5p	LARGE
MSTRG.75667.3	miR-541-5p	LARGE
MSTRG.75667.3	miR-376a-5p	LARGE
MSTRG.75667.3	miR-758-5p	LARGE
MSTRG.75667.3	miR-200a	LARGE
MSTRG.75667.3	miR-3957-5p	LARGE
MSTRG.75667.3	miR-106b	LARGE
MSTRG.75667.3	miR-487a-5p	LARGE
MSTRG.53145.1	miR-376c-3p	ENSOARG00000009395
MSTRG.53145.1	miR-376e-3p	ENSOARG00000009395
MSTRG.53145.1	miR-541-3p	ENSOARG00000009395
MSTRG.53145.1	miR-1193-3p	ENSOARG00000009395
MSTRG.53145.1	miR-299-3p	ENSOARG00000009395
MSTRG.53145.1	miR-152	ENSOARG00000009395
MSTRG.53145.1	miR-148a	ENSOARG00000009395
MSTRG.53145.1	miR-654-3p	ENSOARG00000009395
MSTRG.53145.1	miR-496-5p	ENSOARG00000009395
MSTRG.53145.1	miR-377-3p	ENSOARG00000009395
MSTRG.53145.1	miR-19b	ENSOARG00000009395
MSTRG.53145.1	miR-377-5p	ENSOARG00000009395
MSTRG.53145.1	miR-134-5p	ENSOARG00000009395
MSTRG.53145.1	miR-544-3p	ENSOARG00000009395
MSTRG.37036.16	miR-127	MFGE8
MSTRG.37036.16	miR-665-5p	MFGE8
MSTRG.37036.16	miR-376a-3p	MFGE8
MSTRG.37036.16	miR-376c-3p	MFGE8
MSTRG.37036.16	miR-411a-5p	MFGE8
MSTRG.37036.16	miR-200c	MFGE8
MSTRG.37036.16	miR-30a-5p	MFGE8
MSTRG.37036.16	miR-543-3p	MFGE8
MSTRG.37036.16	miR-376e-3p	MFGE8
MSTRG.37036.16	miR-154b-5p	MFGE8
MSTRG.37036.16	let-7b	MFGE8
MSTRG.37036.16	let-7f	MFGE8
MSTRG.37036.16	miR-543-5p	MFGE8
MSTRG.37036.16	miR-487a-3p	MFGE8
MSTRG.37036.16	let-7c	MFGE8
MSTRG.37036.16	miR-541-3p	MFGE8
MSTRG.37036.16	let-7i	MFGE8
MSTRG.37036.16	miR-380-5p	MFGE8
MSTRG.37036.16	miR-17-5p	MFGE8
MSTRG.37036.16	miR-376b-5p	MFGE8
MSTRG.37036.16	miR-329a-5p	MFGE8
MSTRG.37036.16	miR-494-3p	MFGE8
MSTRG.37036.16	miR-376e-5p	MFGE8
MSTRG.37036.16	miR-21	MFGE8
MSTRG.37036.16	miR-376b-3p	MFGE8
MSTRG.37036.16	miR-30b	MFGE8
MSTRG.37036.16	miR-191	MFGE8
MSTRG.37036.16	miR-411b-3p	MFGE8
MSTRG.37036.16	let-7g	MFGE8
MSTRG.37036.16	miR-1185-3p	MFGE8
MSTRG.37036.16	miR-30a-3p	MFGE8
MSTRG.37036.16	miR-409-3p	MFGE8
MSTRG.37036.16	miR-539-5p	MFGE8
MSTRG.37036.16	miR-323a-5p	MFGE8
MSTRG.37036.16	miR-654-3p	MFGE8
MSTRG.37036.16	miR-329b-3p	MFGE8
MSTRG.37036.16	miR-150	MFGE8
MSTRG.37036.16	miR-370-3p	MFGE8
MSTRG.37036.16	miR-30c	MFGE8
MSTRG.37036.16	miR-3959-3p	MFGE8
MSTRG.37036.16	miR-433-3p	MFGE8
MSTRG.37036.16	miR-1193-5p	MFGE8
MSTRG.37036.16	miR-3955-5p	MFGE8
MSTRG.37036.16	miR-30d	MFGE8
MSTRG.37036.16	miR-377-3p	MFGE8
MSTRG.37036.16	miR-329b-5p	MFGE8
MSTRG.37036.16	miR-19b	MFGE8
MSTRG.37036.16	let-7d	MFGE8
MSTRG.37036.16	miR-410-5p	MFGE8
MSTRG.37036.16	miR-758-3p	MFGE8
MSTRG.37036.16	miR-381-3p	MFGE8
MSTRG.37036.16	miR-493-5p	MFGE8
MSTRG.37036.16	miR-655-3p	MFGE8
MSTRG.37036.16	miR-200b	MFGE8
MSTRG.37036.16	miR-181a	MFGE8
MSTRG.37036.16	miR-299-5p	MFGE8
MSTRG.37036.16	miR-3955-3p	MFGE8
MSTRG.37036.16	miR-106a	MFGE8
MSTRG.37036.16	miR-382-5p	MFGE8
MSTRG.37036.16	miR-665-3p	MFGE8
MSTRG.37036.16	miR-544-5p	MFGE8
MSTRG.37036.16	miR-382-3p	MFGE8
MSTRG.37036.16	miR-655-5p	MFGE8
MSTRG.37036.16	miR-329a-3p	MFGE8
MSTRG.37036.16	let-7a	MFGE8
MSTRG.37036.16	miR-377-5p	MFGE8
MSTRG.37036.16	miR-125b	MFGE8
MSTRG.37036.16	miR-432	MFGE8
MSTRG.37036.16	miR-134-5p	MFGE8
MSTRG.37036.16	miR-495-3p	MFGE8
MSTRG.37036.16	miR-544-3p	MFGE8
MSTRG.37036.16	miR-487b-5p	MFGE8
MSTRG.37036.16	miR-654-5p	MFGE8
MSTRG.37036.16	miR-1185-5p	MFGE8
MSTRG.37036.16	miR-541-5p	MFGE8
MSTRG.37036.16	miR-376a-5p	MFGE8
MSTRG.37036.16	miR-758-5p	MFGE8
MSTRG.37036.16	miR-200a	MFGE8
MSTRG.37036.16	miR-3957-5p	MFGE8
MSTRG.37036.16	miR-106b	MFGE8
MSTRG.37036.16	miR-376d	MFGE8
MSTRG.37036.16	miR-487a-5p	MFGE8
